# Supplementary material for: EZH2 represses mesenchymal genes and upholds the epithelial state of breast carcinoma cells
Source: Cell Death Dis. 2024 Aug 22;15(8):609. doi: 10.1038/s41419-024-07011-y (PMC11341823; doi:10.1038/s41419-024-07011-y)
Supplement: Supplementary file 5 — Table S1 [file 41419_2024_7011_MOESM5_ESM.xlsx]

## Sheet: ChIPseq positive promoters
List of promoters positive for ChIP-seq signals shown in F.1A
H3K27me3		H3K4me3		H3K27me3 only		H3K4me3 only		Bivalent
NAALAD2		CDH3		NAALAD2		ZBTB33		CDH3
C1ORF68		CDH4		C1ORF68		TANK		CDH4
SPATA48		TOM1L1		SPATA48		TMEM170B		TOM1L1
CDH6		CDH7		CDH6		ZBTB42		CDH7
LRRC72		OCLN		LRRC72		SMIM27		OCLN
GFY		TPBGL		GFY		ZNF730		TPBGL
THEG5		GPC6		THEG5		HDAC6		GPC6
CDH13		B3GALT5		CDH13		C17ORF107		B3GALT5
CHST4		ST3GAL6		CHST4		TSTD3		ST3GAL6
KCNMB2		OLFM1		KCNMB2		SP9		OLFM1
PRSS16		MERTK		PRSS16		ARMCX4		MERTK
IKZF1		FST		IKZF1		PET100		FST
CACNG3		ZBTB18		CACNG3		JMJD7		ZBTB18
COLEC10		ARID3B		COLEC10		PDCD6IP		ARID3B
SCGN		TXNIP		SCGN		PDCD6		TXNIP
IGF2BP1		PRELID3A		IGF2BP1		BCL2L11		PRELID3A
SCGB1D1		KHDRBS3		SCGB1D1		TOMM6		KHDRBS3
CELF2		FUT9		CELF2		SH2B3		FUT9
CHL1		ADCY1		CHL1		FRAT1		ADCY1
CFTR		NRG3		CFTR		TROAP		NRG3
PPP1R17		ARPP21		PPP1R17		LOC100287036		ARPP21
LILRB1		IQGAP2		LILRB1		SMKR1		IQGAP2
NPFFR2		ADCY2		NPFFR2		LOC100289561		ADCY2
SPINK5		CPLX2		SPINK5		ZNF783		CPLX2
LILRB4		PROKR1		LILRB4		PET117		PROKR1
LILRA1		MAPRE2		LILRA1		CHAF1A		MAPRE2
LILRA2		SLC27A2		LILRA2		PARP2		SLC27A2
CHAT		RAB31		CHAT		PARP3		RAB31
GTF2A1L		CHGB		GTF2A1L		HMGXB4		CHGB
EMILIN1		PKIG		EMILIN1		TOM1		PKIG
CHN2		NXPH4		CHN2		MAMLD1		NXPH4
POU6F2		NXPH3		POU6F2		DNAJB6		NXPH3
CHRM2		CHRM3		CHRM2		CEBPZOS		CHRM3
UCN3		CHRNA7		UCN3		THEGL		CHRNA7
XKR4		CHRNB2		XKR4		TMEM178B		CHRNB2
C1QTNF7		MAL2		C1QTNF7		TGFBR3L		MAL2
ADCYAP1		KLHL32		ADCYAP1		SMC4		KLHL32
LRRC3B		TMEM132B		LRRC3B		CENPS-CORT		TMEM132B
PHACTR3		TMEM200A		PHACTR3		ABHD14A-ACY1		TMEM200A
SCGB3A2		GALNT13		SCGB3A2		PHOSPHO2-KLHL23		GALNT13
GALNT15		FHAD1		GALNT15		PMF1-BGLAP		FHAD1
DEFB118		RAB3C		DEFB118		ARMCX5-GPRASP2		RAB3C
OR4X2		C8ORF34		OR4X2		CKLF-CMTM1		C8ORF34
ADD3		RBP7		ADD3		CHURC1-FNTB		RBP7
TMEM52B		DACH2		TMEM52B		UBA2		DACH2
TPH2		PARD3B		TPH2		SAE1		PARD3B
ASCL4		CLK3		ASCL4		DNM1L		CLK3
ANO4		SLC24A4		ANO4		NR1H3		SLC24A4
RXFP2		TMEM266		RXFP2		FAM47E-STBD1		TMEM266
SLAIN1		B4GALNT2		SLAIN1		PTPRU		B4GALNT2
OR4L1		TDRD10		OR4L1		TSSC4		TDRD10
CCR5		CNTN1		CCR5		PQBP1		CNTN1
OR4D2		TMEM125		OR4D2		TMEM265		TMEM125
TMEM132E		VSTM2L		TMEM132E		UST		VSTM2L
CNGA2		TSHZ2		CNGA2		ARPC1B		TSHZ2
NLRP8		TANGO2		NLRP8		ACTR3		TANGO2
NLRP5		COL8A1		NLRP5		ACTR2		COL8A1
HMGB4		OR9A4		HMGB4		NUBP2		OR9A4
ZNF831		PLEKHH2		ZNF831		TSFM		PLEKHH2
CNTNAP5		COL13A1		CNTNAP5		PPIF		COL13A1
TMEM178A		LYPD6B		TMEM178A		ARPC2		LYPD6B
SYNPR		COL19A1		SYNPR		RAD50		COL19A1
RIPPLY2		CRYBG3		RIPPLY2		HIPK3		CRYBG3
CR1		EGFLAM		CR1		FEM1B		EGFLAM
OR13F1		ADORA1		OR13F1		ARL4A		ADORA1
KRTAP13-1		SOWAHA		KRTAP13-1		ZNF263		SOWAHA
CHODL		C7ORF57		CHODL		CDH15		C7ORF57
SLC32A1		CR2		SLC32A1		OPTN		CR2
OR51E1		RALYL		OR51E1		AKAP9		RALYL
TMCO5A		PTCHD1		TMCO5A		MBNL2		PTCHD1
VCAN		DOCK11		VCAN		ABI2		DOCK11
NCAN		ISM1		NCAN		PLXNC1		ISM1
HJV		PPP1R36		HJV		ATP6AP2		PPP1R36
GCSAML		LRFN5		GCSAML		FARP1		LRFN5
LELP1		C2CD4A		LELP1		SLC25A15		C2CD4A
CTLA4		ANKRD35		CTLA4		ZNF197		ANKRD35
LRRC71		FAM163A		LRRC71		SERF2		FAM163A
ITPRIPL1		MFSD4A		ITPRIPL1		CDK2		MFSD4A
ROPN1B		CTNNA2		ROPN1B		RCL1		CTNNA2
ABCA13		ADRA2A		ABCA13		SORBS3		ADRA2A
CLVS1		LRATD1		CLVS1		RBM7		LRATD1
ARHGAP36		PPM1L		ARHGAP36		RBM6		PPM1L
CLEC12A		CMTM8		CLEC12A		RBM5		CMTM8
CCDC60		CNTN4		CCDC60		PRMT3		CNTN4
TBC1D21		CXADR		TBC1D21		PSME3		CXADR
ODF3L1		SLC25A48		ODF3L1		NUTF2		SLC25A48
ANKFN1		ADRB2		ANKFN1		TRIM13		ADRB2
DCC		NKAIN2		DCC		PATJ		NKAIN2
RBM46		RUNDC3B		RBM46		USPL1		RUNDC3B
XAGE5		AMZ1		XAGE5		EIF1		AMZ1
ADAMTS16		C8ORF48		ADAMTS16		PSMD14		C8ORF48
GSX2		CYP26A1		GSX2		CTDSPL		CYP26A1
ADAMTS19		CFAP58		ADAMTS19		CDK7		CFAP58
DLX6		SLFN5		DLX6		GDF11		SLFN5
DMBT1		TDRD5		DMBT1		TRIB1		TDRD5
ACAN		ACE		ACAN		COQ7		ACE
DNAH9		DCLK2		DNAH9		LRRC23		DCLK2
DOCK3		BMPER		DOCK3		DCAF7		BMPER
DPP6		SYNPO2		DPP6		CDK8		SYNPO2
S1PR1		DLX4		S1PR1		CALCOCO2		DLX4
EDN3		DNAH6		EDN3		GPHN		DNAH6
B3GNT6		DTNA		B3GNT6		RABEPK		DTNA
AHSG		AGTR1		AHSG		POP7		AGTR1
ELN		EDN1		ELN		CDK9		EDN1
FAM237A		EFNA3		FAM237A		SRRM1		EFNA3
GAPT		AHR		GAPT		SPRY1		AHR
STK32A		ACSF3		STK32A		CNKSR1		ACSF3
FABP7		ELAVL4		FABP7		CDKN1A		ELAVL4
LRRC55		EMX1		LRRC55		IRX5		EMX1
OOSP2		ANO5		OOSP2		RAMP1		ANO5
FCAR		EPHA3		FCAR		RAMP3		EPHA3
MS4A2		EPHB6		MS4A2		ZMPSTE24		EPHB6
SLC39A12		AMER3		SLC39A12		CDKN1B		AMER3
CALHM4		EYA4		CALHM4		FSTL3		EYA4
OPN5		ESR1		OPN5		STUB1		ESR1
RPH3A		ALCAM		RPH3A		NET1		ALCAM
MMRN1		FANCE		MMRN1		UBE4B		FANCE
FLI1		GSX1		FLI1		SAP18		GSX1
FMO1		ZNF804B		FMO1		EIF1B		ZNF804B
FMO2		UNC5B		FMO2		BCKDK		UNC5B
FOLR2		STOX1		FOLR2		MAEA		STOX1
FPR2		MS4A15		FPR2		PAK4		MS4A15
SPO11		DOK6		SPO11		KATNB1		DOK6
ALOX5AP		PHACTR1		ALOX5AP		ZNF267		PHACTR1
VGLL2		VSTM2A		VGLL2		CDKN2C		VSTM2A
DEFB115		RFX6		DEFB115		TCIRG1		RFX6
NR5A2		SLC35F1		NR5A2		RTN3		SLC35F1
ACKR1		FAM83B		ACKR1		LAMC3		FAM83B
TTLL10		FGF5		TTLL10		SMYD5		FGF5
OR6C74		FGF9		OR6C74		RRAGB		FGF9
OR6C3		GPC5		OR6C3		AKR1A1		GPC5
KRTAP15-1		FKBP1B		KRTAP15-1		RXYLT1		FKBP1B
SYT14		DLGAP4		SYT14		CDKN3		DLGAP4
COL6A5		PPM1E		COL6A5		B3GNT3		PPM1E
OR4C3		FRMPD1		OR4C3		PCGF3		FRMPD1
POU2F3		NTNG1		POU2F3		TFG		NTNG1
TAS2R39		NLGN1		TAS2R39		ABCA7		NLGN1
TAS2R40		ANKRD6		TAS2R40		HMG20B		ANKRD6
GAP43		ZHX2		GAP43		HMG20A		ZHX2
EGFL6		MAPRE3		EGFL6		KLF2		MAPRE3
OR1A2		P2RX2		OR1A2		IRF9		P2RX2
GAS2		FOXC1		GAS2		TUBB3		FOXC1
LCE2B		SV2C		LCE2B		BTN3A3		SV2C
GALNT8		RIMS1		GALNT8		BTN2A2		RIMS1
GCKR		DAAM1		GCKR		CEPT1		DAAM1
OR10H2		PALLD		OR10H2		CORO2B		PALLD
NPAS4		HECW1		NPAS4		ADARB1		HECW1
OR4D1		PEG10		OR4D1		CDS1		PEG10
FOXB1		N4BP3		FOXB1		PIAS3		N4BP3
CACNG5		RGL1		CACNG5		NDC80		RGL1
IL37		KANK1		IL37		CPQ		KANK1
CNTN6		FBXL7		CNTN6		WFDC2		FBXL7
TINAG		SYT11		TINAG		BASP1		SYT11
ADAMDEC1		TBC1D1		ADAMDEC1		NSA2		TBC1D1
RBMS3		PLCB1		RBMS3		YAP1		PLCB1
BHLHE22		MINAR1		BHLHE22		ARIH2		MINAR1
EML4		KAZN		EML4		TMEM147		KAZN
SLCO1B3		ADGRL2		SLCO1B3		RBM14		ADGRL2
OR4N4		MTUS2		OR4N4		CDC42EP2		MTUS2
GPR15		WSCD1		GPR15		EMG1		WSCD1
KRTAP13-4		CUX2		KRTAP13-4		IFI30		CUX2
GPR26		AFF2		GPR26		TIMM17A		AFF2
FFAR2		ZFPM2		FFAR2		PPIE		ZFPM2
STON1-GTF2A1L		CRB1		STON1-GTF2A1L		TOMM40		CRB1
GRIA1		HEY2		GRIA1		TAB1		HEY2
GRIA4		DAAM2		GRIA4		HAX1		DAAM2
SCG3		TTC9		SCG3		BAIAP2		TTC9
GRM1		SEZ6L		GRM1		TACC3		SEZ6L
LGALS13		CA14		LGALS13		SLC30A9		CA14
GRM7		KCNE4		GRM7		PPIH		KCNE4
GRP		OSBP2		GRP		HMGN4		OSBP2
GSTP1		ALOX5		GSTP1		TRIM38		ALOX5
IL19		ATP6V1C2		IL19		UBE2E3		ATP6V1C2
GZMK		CADM2		GZMK		SLC9A6		CADM2
NCKAP1L		CFAP299		NCKAP1L		CEACAM5		CFAP299
CFH		ZNF718		CFH		EIF3M		ZNF718
KCNIP1		RNF144B		KCNIP1		SEC23B		RNF144B
TAAR6		NPNT		TAAR6		CAP2		NPNT
HP		GABRB1		HP		CAP1		GABRB1
HSD17B2		GABRG3		HSD17B2		CRTAP		GABRG3
HTR5A		GLIPR1L1		HTR5A		UNC13B		GLIPR1L1
IAPP		RASGRP3		IAPP		CARM1		RASGRP3
CLEC4D		TMEM59L		CLEC4D		SEMA4F		TMEM59L
RNASE10		BAMBI		RNASE10		SEMA4B		BAMBI
LRRC30		VAX2		LRRC30		ZNF211		VAX2
ABCB5		PARM1		ABCB5		KAT5		PARM1
RTL4		MYRIP		RTL4		IPO7		MYRIP
IFI16		NECTIN3		IFI16		NOP56		NECTIN3
RFPL4A		PLEKHG3		RFPL4A		ATG7		PLEKHG3
SH3RF3		ATRNL1		SH3RF3		ZNRD2		ATRNL1
OSTN		DNM3		OSTN		RNASEH2A		DNM3
LRRTM3		IL1RAPL2		LRRTM3		P3H3		IL1RAPL2
C6ORF58		GCGR		C6ORF58		BATF		GCGR
LCE1A		HS6ST3		LCE1A		GLRX3		HS6ST3
LCE1B		GJA1		LCE1B		CEBPG		GJA1
LCE1D		GPR160		LCE1D		ANP32B		GPR160
LCE1E		CACNG4		LCE1E		PROCR		CACNG4
LCE1F		CLUL1		LCE1F		PRDX4		CLUL1
LCE2A		TJP3		LCE2A		ARL6IP5		TJP3
LCE2D		GPR78		LCE2D		ARPC1A		GPR78
ZACN		GPR162		ZACN		HTATIP2		GPR162
KAAG1		PCDH17		KAAG1		RPP30		PCDH17
KLK3		KCNMB4		KLK3		RPP38		KCNMB4
PRSS41		GLI1		PRSS41		SLC35A1		GLI1
IL17A		GLRB		IL17A		ARFGEF2		GLRB
ITK		GMPR		ITK		SIVA1		GMPR
KCNA1		GNAS		KCNA1		CCT7		GNAS
KCNA5		RBM20		KCNA5		CCT2		RBM20
KCNA6		CDH20		KCNA6		TACC2		CDH20
IGFL1		B4GALNT3		IGFL1		CENPA		B4GALNT3
DRAXIN		HMSD		DRAXIN		IFITM2		HMSD
KCNJ9		SYPL2		KCNJ9		POMT1		SYPL2
KCNJ15		RUFY4		KCNJ15		DRAP1		RUFY4
KCNJ16		EPHA6		KCNJ16		SMC2		EPHA6
KLK2		RGMB		KLK2		TRAPPC2B		RGMB
KRTAP5-9		NKAIN3		KRTAP5-9		AHSA1		NKAIN3
NPSR1		ANK2		NPSR1		USP16		ANK2
CLEC12B		GRIA2		CLEC12B		SH2B2		GRIA2
TMEM233		GRID2		TMEM233		PAICS		GRID2
GRXCR1		SLC27A6		GRXCR1		TBL3		SLC27A6
LIN28B		GRM3		LIN28B		PDLIM5		GRM3
OR52K1		CXCL1		OR52K1		HEXIM1		CXCL1
OR51Q1		GSN		OR51Q1		RBCK1		GSN
OR52D1		GUCY1A1		OR52D1		STAMBP		GUCY1A1
OR4D10		PDZRN4		OR4D10		POLR3F		PDZRN4
OR10G4		TRHDE		OR10G4		POLR3G		TRHDE
OR6C75		MDFIC		OR6C75		MYL12A		MDFIC
LAIR2		NXPH1		LAIR2		TAF6L		NXPH1
OR4K2		NRG1		OR4K2		CENPF		NRG1
OR11G2		HLF		OR11G2		ATP5MG		HLF
ANKRD34C		FOXA3		ANKRD34C		GAS2L1		FOXA3
LAMA2		HOXC8		LAMA2		RAD51AP1		HOXC8
CTXN2		HOXD11		CTXN2		MTX2		HOXD11
FOXI2		RAB37		FOXI2		YKT6		RAB37
C11ORF87		HRH2		C11ORF87		SPINT2		HRH2
SERTM1		HTR1E		SERTM1		DMRT2		HTR1E
CFAP99		HTR1F		CFAP99		KHDRBS1		HTR1F
LPL		CHSY3		LPL		CTCF		CHSY3
LPO		LUZP2		LPO		FARS2		LUZP2
IGLON5		IRF8		IGLON5		CGRRF1		IRF8
OR5H15		ID4		OR5H15		RRAGA		ID4
OR5K3		TSPAN33		OR5K3		DCTN6		TSPAN33
OR5K4		VWA2		OR5K4		B3GNT2		VWA2
OR6C65		LRRC9		OR6C65		EBP		LRRC9
OR6C68		SMTNL2		OR6C68		DLL3		SMTNL2
TAFA1		XKR7		TAFA1		GMEB1		XKR7
MAS1		RSPH4A		MAS1		USP39		RSPH4A
MC3R		RTN4RL2		MC3R		POLD3		RTN4RL2
MMP2		SHROOM2		MMP2		TBR1		SHROOM2
MOBP		IL10RA		MOBP		NFAT5		IL10RA
CD200		INHBB		CD200		NUDC		INHBB
KRTAP5-5		ISL1		KRTAP5-5		PLK4		ISL1
KPRP		STUM		KPRP		STAG2		STUM
LCE6A		KCND2		LCE6A		RAI1		KCND2
NELL1		MAST4		NELL1		KIF1C		MAST4
NPY		LHFPL3		NPY		NUP50		LHFPL3
NPY2R		KCNJ3		NPY2R		AHCYL1		KCNJ3
NTF3		KCNK2		NTF3		ZMYND11		KCNK2
NTS		KCNN1		NTS		POP4		KCNN1
OPRL1		KCNS3		OPRL1		ZNF234		KCNS3
MS4A13		KIT		MS4A13		NEK6		KIT
SERPINB2		ARG2		SERPINB2		ZNF273		ARG2
RDH8		FIBIN		RDH8		ZNF460		FIBIN
TRAT1		C11ORF96		TRAT1		MTHFD2		C11ORF96
NTM		CCDC184		NTM		SEPTIN9		CCDC184
NME8		SBK1		NME8		SEC24A		SBK1
MS4A4A		SHISA6		MS4A4A		WASF3		SHISA6
KLRF1		SP5		KLRF1		UTP14A		SP5
NSG2		SKOR1		NSG2		FRS2		SKOR1
ASB4		ACP7		ASB4		NEU3		ACP7
SLC26A4		HELT		SLC26A4		ZNF275		HELT
PFKFB2		LLGL2		PFKFB2		RUVBL2		LLGL2
PIP		EML6		PIP		PGRMC1		EML6
PLA2G4A		CCSER1		PLA2G4A		CYP46A1		CCSER1
PLP1		RGS7BP		PLP1		ARID5A		RGS7BP
SLCO1C1		STMND1		SLCO1C1		TSPAN9		STMND1
SNTG1		RAB19		SNTG1		HCST		RAB19
CRCT1		GOLGA7B		CRCT1		MRPS30		GOLGA7B
POU3F3		EPCAM		POU3F3		WDR3		EPCAM
POU3F4		MARCKS		POU3F4		RAB10		MARCKS
RBFOX1		ASIC1		RBFOX1		MMP24		ASIC1
MS4A12		MARK1		MS4A12		CPSF4		MARK1
PALMD		MDK		PALMD		RUNDC3A		MDK
GIMAP5		ASCL1		GIMAP5		DHRS4		ASCL1
PRELP		MLLT6		PRELP		MAN1A2		MLLT6
PRKAA2		FOXO4		PRKAA2		TRAFD1		FOXO4
MCTP2		UNC13C		MCTP2		PNPLA6		UNC13C
PRKCB		TMEM151B		PRKCB		SUGT1		TMEM151B
DOK5		GALNTL6		DOK5		GADD45G		GALNTL6
ARHGAP15		MXI1		ARHGAP15		PAPOLA		MXI1
GABRQ		MYB		GABRQ		TCERG1		MYB
PROX1		MYCN		PROX1		MAGED2		MYCN
ANKRD7		MYO6		ANKRD7		COPS8		MYO6
PRMT8		MYT1		PRMT8		SUB1		MYT1
SDHAF3		ATF3		SDHAF3		SMPDL3A		ATF3
SLC17A6		NCAM1		SLC17A6		DBF4		NCAM1
RHOJ		NCAM2		RHOJ		SPIN1		NCAM2
TENM2		ATOH1		TENM2		RALBP1		ATOH1
ISLR2		NFIA		ISLR2		MORF4L1		NFIA
SHROOM3		ATP12A		SHROOM3		POP1		ATP12A
DPP10		ACO1		DPP10		MSL3		ACO1
GBA3		NGFR		GBA3		C11ORF58		NGFR
CADM3		ATP1B2		CADM3		AP3M2		ATP1B2
NEUROD4		NPAS1		NEUROD4		STARD3		NPAS1
MS4A7		NPTX2		MS4A7		PDIA5		NPTX2
CACNG8		NPY5R		CACNG8		OS9		NPY5R
RXFP1		NTRK1		RXFP1		PNRC1		NTRK1
CPLX3		NTRK2		CPLX3		TMED2		NTRK2
NPS		NTSR1		NPS		ERP29		NTSR1
RGS13		OPRD1		RGS13		STIP1		OPRD1
RNASE2		OVOL1		RNASE2		IFI44L		OVOL1
RNASE3		P2RY1		RNASE3		ACOT2		P2RY1
CDH26		P2RY2		CDH26		CLP1		P2RY2
SLC5A7		PODXL2		SLC5A7		COPS6		PODXL2
HAPLN2		PAK3		HAPLN2		RAB32		PAK3
CTXN3		PAPPA		CTXN3		METAP2		PAPPA
RYR2		KCNK4		RYR2		SLC38A3		KCNK4
RYR3		ATL1		RYR3		SF3B2		ATL1
CCL7		HERC5		CCL7		SLC27A4		HERC5
CCL11		PLCE1		CCL11		SLC27A3		PLCE1
XCL1		PCP4		XCL1		KIF2C		PCP4
CHP2		PCSK5		CHP2		CCDC85B		PCSK5
ANO3		PCSK2		ANO3		GLIPR1		PCSK2
SEMG1		DACT1		SEMG1		TLK2		DACT1
SEMG2		WNT16		SEMG2		KDELR3		WNT16
SMOC1		PDE3A		SMOC1		SNRNP27		PDE3A
TNMD		PDE4B		TNMD		LIAS		PDE4B
SEMA4A		PRRX2		SEMA4A		DSTN		PRRX2
MS4A5		GULP1		MS4A5		STON1		GULP1
LIPK		PDE1B		LIPK		RCC1		PDE1B
SGCD		PDGFRA		SGCD		MID2		PDGFRA
SH3GL2		ARMCX3		SH3GL2		TENT4A		ARMCX3
SLC6A1		PLCL1		SLC6A1		ADRM1		PLCL1
SLC6A2		FXYD3		SLC6A2		CPSF6		FXYD3
TMEM108		PLS3		TMEM108		ABHD2		PLS3
SPP1		FXYD7		SPP1		WWP1		FXYD7
SPRR1A		CNTN5		SPRR1A		CHD2		CNTN5
SSTR5		PRRX1		SSTR5		WWP2		PRRX1
STAC		RBM11		STAC		DUS4L		RBM11
BRS3		CLIC6		BRS3		CNTRL		CLIC6
SYCP1		SNTG2		SYCP1		UBE2C		SNTG2
CNTN2		APBB1IP		CNTN2		SNRNP35		APBB1IP
TCF21		TMEM106B		TCF21		CYB561D2		TMEM106B
TFAP2B		BSPRY		TFAP2B		RAPGEF4		BSPRY
TG		ESRP1		TG		CHD3		ESRP1
TLR4		SIDT1		TLR4		DUSP14		SIDT1
TRHR		PAQR5		TRHR		TRIOBP		PAQR5
C4BPA		TBC1D8B		C4BPA		RER1		TBC1D8B
CCR2		PLPPR1		CCR2		DNAJB4		PLPPR1
RFPL4AL1		EPN3		RFPL4AL1		WDR5		EPN3
C8A		OXR1		C8A		SPACA9		OXR1
VIP		KIF26B		VIP		CACFD1		KIF26B
WNT8B		RADX		WNT8B		NUP42		RADX
MKRN3		TMEM38B		MKRN3		PRSS23		TMEM38B
CACNA1E		ACOXL		CACNA1E		HNRNPUL1		ACOXL
KCNAB1		AVPR1B		KCNAB1		RPP14		AVPR1B
TRPM8		TNFRSF19		TRPM8		CHEK1		TNFRSF19
OR4K5		PPP1R9A		OR4K5		BTN3A2		PPP1R9A
OR4K1		PKIA		OR4K1		BTN3A1		PKIA
ZFHX4		PKIB		ZFHX4		BTN2A1		PKIB
ARHGAP28		ARHGEF40		ARHGAP28		RCAN3		ARHGEF40
PLEKHS1		PRKCG		PLEKHS1		CLASRP		PRKCG
CPED1		PRKCH		CPED1		CAPN10		PRKCH
CSRNP3		PRKG1		CSRNP3		CDC42EP1		PRKG1
BICC1		MAPK4		BICC1		PWP1		MAPK4
MYCT1		MAP2K6		MYCT1		KAT7		MAP2K6
THSD7B		KIAA1217		THSD7B		CORO1A		KIAA1217
ALX1		KCNQ5		ALX1		FICD		KCNQ5
OR5AC2		TMPRSS4		OR5AC2		AP4S1		TMPRSS4
ST8SIA2		KCNK13		ST8SIA2		PTP4A3		KCNK13
OR2G2		DPYSL5		OR2G2		LSM6		DPYSL5
CFHR5		PAK6		CFHR5		RABL2A		PAK6
DCSTAMP		DUSP22		DCSTAMP		NUDT4		DUSP22
DEFB126		LHX9		DEFB126		STRAP		LHX9
KRTAP9-9		SHD		KRTAP9-9		WDR6		SHD
GFI1B		PRDM8		GFI1B		PKP3		PRDM8
TAAR8		ACKR3		TAAR8		NISCH		ACKR3
JAM3		PELI2		JAM3		CEP250		PELI2
TFAP2D		ADAMTSL3		TFAP2D		ABCB8		ADAMTSL3
SOX14		ATP8B2		SOX14		SEC23IP		ATP8B2
SGIP1		CEMIP		SGIP1		POLI		CEMIP
PROK1		ARFGEF3		PROK1		PLPBP		ARFGEF3
SRRM4		SLC4A10		SRRM4		AKAP13		SLC4A10
FOXN1		PTGFR		FOXN1		AKAP11		PTGFR
SLITRK2		SLC24A3		SLITRK2		DDX20		SLC24A3
KIF2B		PTH1R		KIF2B		RNF139		PTH1R
MS4A14		PLEKHG1		MS4A14		CA5B		PLEKHG1
ADGRG7		GPR158		ADGRG7		EGLN2		GPR158
KRTAP9-4		KCTD16		KRTAP9-4		PRRT2		KCTD16
CABS1		CGN		CABS1		GTF3C6		CGN
CNTNAP4		LRRC7		CNTNAP4		SNX18		LRRC7
TSLP		UNC79		TSLP		XPOT		UNC79
SCEL		LRRN1		SCEL		CHP1		LRRN1
ACTN2		FBRSL1		ACTN2		RWDD2A		FBRSL1
IL18RAP		ADGRB3		IL18RAP		CMTM7		ADGRB3
CCN4		KIAA1614		CCN4		DUSP12		KIAA1614
CCND2		PPP4R4		CCND2		DDX19B		PPP4R4
UMODL1		BRINP2		UMODL1		ATXN2L		BRINP2
FATE1		GRHL3		FATE1		USP18		GRHL3
CEACAM21		PTPRZ1		CEACAM21		KLHL2		PTPRZ1
CD1A		RHOU		CD1A		IFT43		RHOU
CD1C		JAM2		CD1C		TREX1		JAM2
IGFN1		ZNF462		IGFN1		KLF8		ZNF462
CD1E		RARB		CD1E		B4GALT7		RARB
SLC6A5		LGR6		SLC6A5		SGF29		LGR6
MYOM2		ROBO2		MYOM2		VPS26B		ROBO2
TMEM132C		RORB		TMEM132C		NACC1		RORB
GPR50		RPL38		GPR50		CFAP36		RPL38
OTOP2		SCNN1B		OTOP2		VPS45		SCNN1B
ADAMTSL1		SCNN1G		ADAMTSL1		LYPLA2		SCNN1G
MS4A1		CCL2		MS4A1		PARK7		CCL2
MS4A3		NPAS3		MS4A3		IZUMO4		NPAS3
MGAM2		CLSTN2		MGAM2		SCAMP4		CLSTN2
MYOCD		SMOC2		MYOCD		ADAT3		SMOC2
FTMT		NECAB1		FTMT		CHST14		NECAB1
FHL5		ROBO3		FHL5		GPN1		ROBO3
ENTPD1		CHST8		ENTPD1		C12ORF57		CHST8
TCL1B		HHIP		TCL1B		DDX42		HHIP
FRMPD4		SH3GL3		FRMPD4		LARP4		SH3GL3
SV2B		ZNF574		SV2B		GLCCI1		ZNF574
HS3ST4		BMI1		HS3ST4		TMEM106A		BMI1
HS3ST2		SLC1A3		HS3ST2		FKBP9		SLC1A3
SIGLEC14		SLC1A4		SIGLEC14		CBX3		SLC1A4
TRAPPC3L		BMP6		TRAPPC3L		EXOC3		BMP6
BSPH1		SLC7A2		BSPH1		U2AF2		SLC7A2
KRTAP25-1		PCP4L1		KRTAP25-1		EXOSC8		PCP4L1
TEX48		BMPR1B		TEX48		RNF13		BMPR1B
GIMD1		ZBTB10		GIMD1		GABARAPL2		ZBTB10
HHLA1		SNAI1		HHLA1		AZIN2		SNAI1
GLYAT		SOX2		GLYAT		SYNPO		SOX2
LILRB2		SOX11		LILRB2		CYP2U1		SOX11
ABCA9		SSTR1		ABCA9		SDSL		SSTR1
ABCA8		SSTR2		ABCA8		CHRNA5		SSTR2
SEMA3A		ST14		SEMA3A		FAM83F		ST14
POSTN		SYK		POSTN		ZNF257		SYK
IGF2BP3		SYT1		IGF2BP3		DTX2		SYT1
CGA		TAC1		CGA		LACTB		TAC1
CEACAM7		TLE4		CEACAM7		EFHC1		TLE4
CEACAM4		TLL1		CEACAM4		TIRAP		TLL1
LILRB5		TLR2		LILRB5		ERMAP		TLR2
LILRA3		TSPAN7		LILRA3		LRRC37B		TSPAN7
LZTS1		TMOD1		LZTS1		MBD6		TMOD1
CHRM1		TPD52L1		CHRM1		SLC25A25		TPD52L1
PTH2		TSHR		PTH2		STK11IP		TSHR
CHRNA2		GASK1A		CHRNA2		TUBGCP5		GASK1A
ADCY8		LMO7DN		ADCY8		FMNL2		LMO7DN
SLC26A9		UGT8		SLC26A9		CCDC85A		UGT8
FCRL1		VSNL1		FCRL1		KLHL29		VSNL1
FCRL3		WNT6		FCRL3		RHPN1		WNT6
GRIN3A		LDLRAD4		GRIN3A		LENG8		LDLRAD4
DCD		ZIC3		DCD		OSBPL6		ZIC3
TAGAP		CACNA1D		TAGAP		OSBPL9		CACNA1D
CLC		CACNB2		CLC		C1QTNF1		CACNB2
OLFM3		PRRG4		OLFM3		PTPMT1		PRRG4
DBX1		CALB2		DBX1		FLYWCH2		CALB2
NXPE1		RNF128		NXPE1		VASN		RNF128
JAML		NSUN7		JAML		ZNF618		NSUN7
OR56A1		LONRF3		OR56A1		CCDC124		LONRF3
TMEM132D		TMC5		TMEM132D		HAUS1		TMC5
CMA1		BAALC		CMA1		ZNF554		BAALC
ERP27		CYBRD1		ERP27		ATG4A		CYBRD1
CSNK1A1L		GRHL2		CSNK1A1L		RAB42		GRHL2
RNASE11		CALD1		RNASE11		SLC25A26		CALD1
CMKLR1		SEMA6D		CMKLR1		GPR146		SEMA6D
NLRP13		CCDC170		NLRP13		LRRC56		CCDC170
TCHHL1		FRAS1		TCHHL1		MALSU1		FRAS1
LRRC38		PREX2		LRRC38		UHRF2		PREX2
ATP6V1G3		ASXL3		ATP6V1G3		TBCB		ASXL3
OR2B11		NPL		OR2B11		FCHO2		NPL
COL2A1		WNT5B		COL2A1		ARHGEF25		WNT5B
OR6N1		CAMK4		OR6N1		ARHGAP33		CAMK4
PROKR2		LBH		PROKR2		EVI5L		LBH
COL9A1		PPP1R14C		COL9A1		TRMT61A		PPP1R14C
CD200R1		ST6GALNAC5		CD200R1		DIS3L		ST6GALNAC5
OR2Y1		DYSF		OR2Y1		WDFY2		DYSF
TAAR1		ELOVL3		TAAR1		CTHRC1		ELOVL3
ASZ1		ARHGAP24		ASZ1		RMI2		ARHGAP24
ABRA		CRISPLD1		ABRA		OSR2		CRISPLD1
TMEM71		SH3BGRL2		TMEM71		DNTTIP1		SH3BGRL2
OR13C3		SYT16		OR13C3		FOXP4		SYT16
DGKK		HMCN1		DGKK		ZNF526		HMCN1
TCP10L		PIP5K1B		TCP10L		NUS1		PIP5K1B
CBLN4		ADGRV1		CBLN4		FAM210B		ADGRV1
MUC15		ARID5B		MUC15		COX20		ARID5B
C16ORF89		ANTXR1		C16ORF89		GINM1		ANTXR1
RBFOX3		ZMYND15		RBFOX3		MOGAT1		ZMYND15
CTSG		PSD2		CTSG		CKS2		PSD2
BTLA		LTBP4		BTLA		GRIN3B		LTBP4
SAMD3		MEGF10		SAMD3		TSEN15		MEGF10
CYP2A7		FAM120B		CYP2A7		MRPL54		FAM120B
SBSPON		NTNG2		SBSPON		CNTROB		NTNG2
CYP11B1		CARD6		CYP11B1		SNAP47		CARD6
CYP11B2		INSM2		CYP11B2		MED12L		INSM2
DGKB		CBX2		DGKB		WDR17		CBX2
DGKG		GPAT3		DGKG		AGAP1		GPAT3
DCN		RSPO3		DCN		AGAP3		RSPO3
ZNF883		PLXDC2		ZNF883		RAB3IP		PLXDC2
ADAMTS18		ATOH8		ADAMTS18		SLC16A10		ATOH8
DPYS		MAEL		DPYS		AP2M1		MAEL
DRD3		IGSF21		DRD3		AP1S1		IGSF21
DSC2		LRRCC1		DSC2		AP3S1		LRRCC1
APLNR		SCIN		APLNR		ZNF354B		SCIN
A2M		LGR5		A2M		ADD1		LGR5
PLD5		KMO		PLD5		CLCN3		KMO
GABRR3		PDE8B		GABRR3		CLCN4		PDE8B
KHDRBS2		SLC4A4		KHDRBS2		CLCN5		SLC4A4
NLRP11		RGS9		NLRP11		BORCS5		RGS9
ETS1		TNFRSF11A		ETS1		CHCHD1		TNFRSF11A
F5		NRP2		F5		CLCN6		NRP2
ALDH1A1		SOCS2		ALDH1A1		PSTK		SOCS2
F13A1		KAT2B		F13A1		ZNF488		KAT2B
FABP4		CCKBR		FABP4		ZFYVE27		CCKBR
OR6T1		CCNA1		OR6T1		BORCS7		CCNA1
SPATA19		CACNA1G		SPATA19		AGAP11		CACNA1G
OR9I1		CDK5R2		OR9I1		GSTO2		CDK5R2
CES5A		NAV1		CES5A		SFR1		NAV1
ALDH3B2		NAV2		ALDH3B2		SERPINA3		NAV2
HS3ST5		LHX4		HS3ST5		LARGE2		LHX4
FERD3L		KALRN		FERD3L		TMEM45B		KALRN
FGA		VWA5B2		FGA		CLN5		VWA5B2
FGF14		CD1D		FGF14		DNAJC24		CD1D
IKZF3		PKDCC		IKZF3		ARL14EP		PKDCC
MYH15		NEURL1		MYH15		LRRK2		NEURL1
MYT1L		PCED1B		MYT1L		CLPTM1		PCED1B
FLG		RSAD2		FLG		CLTA		RSAD2
ATP10B		MAP3K13		ATP10B		CLTC		MAP3K13
EPB41L3		ZNF804A		EPB41L3		NEDD1		ZNF804A
ABCA6		MARVELD3		ABCA6		FGD4		MARVELD3
DEFB119		CDHR1		DEFB119		AEBP2		CDHR1
DEFB121		LRAT		DEFB121		AK7		LRAT
FSHR		PRR29		FSHR		C14ORF28		PRR29
BPIFC		MAPKAPK2		BPIFC		CLBA1		MAPKAPK2
CFAP65		HELB		CFAP65		MRPL52		HELB
GABRA2		PKHD1L1		GABRA2		LRR1		PKHD1L1
GABRA4		KCNB2		GABRA4		KLHDC1		KCNB2
GABRB3		SLIT2		GABRB3		FRMD6		SLIT2
SCML4		NRXN3		SCML4		SOCS4		NRXN3
GABRE		LIPG		GABRE		NAA30		LIPG
GABRG1		FOXP2		GABRG1		JDP2		FOXP2
TCERG1L		NTN1		TCERG1L		ISCA2		NTN1
WDR72		FOXQ1		WDR72		ACOT4		FOXQ1
SUN3		ONECUT2		SUN3		TTC8		ONECUT2
GPX6		STXBP5L		GPX6		LRRC28		STXBP5L
SLC24A2		CREB5		SLC24A2		HYKK		CREB5
OR2K2		SNCAIP		OR2K2		WHAMM		SNCAIP
CLEC4E		RGS6		CLEC4E		CMTM3		RGS6
CLDN17		WSCD2		CLDN17		SPATA33		WSCD2
GCG		GREB1		GCG		IQCK		GREB1
OR10A3		EMC2		OR10A3		PAQR4		EMC2
B3GAT1		RIMS2		B3GAT1		ZC3H18		RIMS2
MORC1		HDAC9		MORC1		TMEM219		HDAC9
MKX		ZNF518A		MKX		MSI2		ZNF518A
OR51V1		TMCC2		OR51V1		OVCA2		TMCC2
OR6C6		ATP2C2		OR6C6		USP43		ATP2C2
PRLHR		NR1D2		PRLHR		HEXIM2		NR1D2
TMEM114		CDH1		TMEM114		ANKRD13B		CDH1
LAMA1		CDH2		LAMA1		CYB5D2		CDH2
DLL1		AKT3		DLL1		ZFP3		AKT3
IGSF10		ANKRD63		IGSF10		SPNS2		ANKRD63
GRIK1		AP1M2		GRIK1		EFCAB13		AP1M2
GRIN2A		CDH8		GRIN2A		WDR81		CDH8
GRIN2B		CDH10		GRIN2B		AFMID		CDH10
CTNNA3		EDIL3		CTNNA3		MIEF2		EDIL3
GRM8		TSPAN5		GRM8		ZNF543		TSPAN5
BLNK		TSPAN2		BLNK		TRAPPC5		TSPAN2
GUCY2F		AASS		GUCY2F		ZNF813		AASS
A1CF		CDK6		A1CF		ZNF441		CDK6
GYS2		RCAN2		GYS2		ZNF491		RCAN2
HBE1		BET1		HBE1		ZNF440		BET1
HBG1		CCNO		HBG1		SWSAP1		CCNO
HGF		CACNG2		HGF		CPT1C		CACNG2
HOXB3		DLC1		HOXB3		ALDH16A1		DLC1
HOXB8		ATP8A1		HOXB8		TNFAIP8L1		ATP8A1
HTR2A		MAD2L2		HTR2A		ZNF57		MAD2L2
HTR4		ADARB2		HTR4		PLK3		ADARB2
KRTAP8-1		CEBPA		KRTAP8-1		MISP		CEBPA
KRTAP11-1		CDC42EP3		KRTAP11-1		WTIP		CDC42EP3
KRTAP19-1		RAI2		KRTAP19-1		CYP4F22		RAI2
KRTAP13-2		NMU		KRTAP13-2		CNN2		NMU
KRTAP13-3		PPARGC1A		KRTAP13-3		GABPB2		PPARGC1A
KRTAP23-1		EDAR		KRTAP23-1		CNP		EDAR
KRTAP19-5		TMSB15A		KRTAP19-5		B3GALT6		TMSB15A
KRTAP21-1		ESM1		KRTAP21-1		KLHDC9		ESM1
APOB		ADAMTS8		APOB		AXDND1		ADAMTS8
NLRP9		PTPN21		NLRP9		MAB21L3		PTPN21
OR2AG2		ADCY5		OR2AG2		SLC44A3		ADCY5
BRINP3		PTPRT		BRINP3		ATXN7L2		PTPRT
MYLK4		CDC37		MYLK4		LYPLAL1		CDC37
RSPO2		ADAMTS6		RSPO2		TPRG1L		ADAMTS6
TCEAL5		CELF3		TCEAL5		PRXL2B		CELF3
LRIT2		WIF1		LRIT2		DMBX1		WIF1
OVCH2		NXPH2		OVCH2		ZNF684		NXPH2
SLC35F4		HRH3		SLC35F4		DNAH14		HRH3
CD300E		CHRNA3		CD300E		UHMK1		CHRNA3
NACA2		CSMD3		NACA2		LIX1L		CSMD3
OR6F1		SORCS1		OR6F1		EDARADD		SORCS1
IFNA2		C1QTNF2		IFNA2		TSACC		C1QTNF2
IFNA5		LYPD1		IFNA5		NAXE		LYPD1
IFNA6		NIBAN1		IFNA6		PIFO		NIBAN1
IFNA13		AGAP2		IFNA13		TATDN3		AGAP2
GPR149		ANTXR2		GPR149		COL4A5		ANTXR2
ATP13A5		FOXN4		ATP13A5		SLX4IP		FOXN4
LRRTM1		TC2N		LRRTM1		C20ORF144		TC2N
TBX10		DEGS2		TBX10		CHMP4B		DEGS2
IGF1		SEZ6		IGF1		COL5A1		SEZ6
IGFBP5		KDF1		IGFBP5		SGSM1		KDF1
LCE1C		CNR1		LCE1C		EMID1		CNR1
KRTAP12-1		CNTFR		KRTAP12-1		PPP1R21		CNTFR
LILRA5		SYT2		LILRA5		NUP35		SYT2
IL5RA		COL4A4		IL5RA		DIS3L2		COL4A4
IL10		TRABD2A		IL10		TAF8		TRABD2A
IL12B		COL12A1		IL12B		FBLN7		COL12A1
KCNA3		ACVR1C		KCNA3		RBM45		ACVR1C
KCND3		CPNE4		KCND3		C2ORF73		CPNE4
LHFPL4		LRRC15		LHFPL4		BBS5		LRRC15
KCNN3		B3GAT2		KCNN3		COL9A3		B3GAT2
KEL		KLF14		KEL		SGPP2		KLF14
KISS1		CLDN7		KISS1		UBR3		CLDN7
KLK1		SGCZ		KLK1		GALM		SGCZ
KRT1		ARID3C		KRT1		ZFAND2B		ARID3C
SOGA3		SLITRK4		SOGA3		SLC66A3		SLITRK4
ILDR2		GAB3		ILDR2		KCNH8		GAB3
CLEC2A		HAPLN1		CLEC2A		COMT		HAPLN1
HRNR		GATA5		HRNR		TRIM71		GATA5
KRTAP26-1		RIPOR3		KRTAP26-1		FAM131A		RIPOR3
OR6B2		MPP7		OR6B2		FAM43A		MPP7
ANKUB1		ARMH4		ANKUB1		TMEM42		ARMH4
MROH5		BICDL2		MROH5		SLC31A1		BICDL2
OR52A5		CSRP1		OR52A5		SLC31A2		CSRP1
OR52H1		CSRP2		OR52H1		NUDT16		CSRP2
BSX		NOTUM		BSX		ADK		NOTUM
OR10G7		CBLN2		OR10G7		IL17RE		CBLN2
LAIR1		ADRA1A		LAIR1		GLYCTK		ADRA1A
OR6C70		CDC42EP5		OR6C70		PPM1M		CDC42EP5
OR4K13		ZNF385B		OR4K13		C3ORF49		ZNF385B
OR5AU1		SLC38A11		OR5AU1		C4ORF33		SLC38A11
ARHGAP6		IGSF11		ARHGAP6		MAP3K8		IGSF11
ASIC2		ZNF827		ASIC2		SPATA18		ZNF827
C9ORF152		RASGEF1B		C9ORF152		COX4I1		RASGEF1B
OR14I1		CYP1B1		OR14I1		FAM241A		CYP1B1
LSAMP		AMOT		LSAMP		CPEB2		AMOT
SCGB1D4		CYP2J2		SCGB1D4		COX5B		CYP2J2
LUM		TMEM74		LUM		ARL9		TMEM74
LY6H		LINGO2		LY6H		ADM		LINGO2
BLID		RASEF		BLID		PACRGL		RASEF
MEF2C		PRUNE2		MEF2C		SETD9		PRUNE2
MEOX2		CYP24A1		MEOX2		PPARGC1B		CYP24A1
MID1		CYP27B1		MID1		PRRC1		CYP27B1
MMP3		DAB1		MMP3		COX6A1		DAB1
MMP10		DAB2		MMP10		JMY		DAB2
MOS		DACH1		MOS		COX6B1		DACH1
MPO		SLC5A8		MPO		UBE2QL1		SLC5A8
ASTN1		TMEM229B		ASTN1		DNAJC21		TMEM229B
MYH1		TMEM30B		MYH1		AFAP1L1		TMEM30B
MYH2		EML5		MYH2		GRPEL2		EML5
MYH4		BRINP1		MYH4		TMEM171		BRINP1
NDN		PHOSPHO1		NDN		LSM11		PHOSPHO1
NEFL		PLPPR5		NEFL		WDR36		PLPPR5
NEUROD1		LONRF2		NEUROD1		UBLCP1		LONRF2
NOS1		SPTSSB		NOS1		C5ORF24		SPTSSB
NPPB		FREM3		NPPB		IRAK1BP1		FREM3
RNASE12		RASSF6		RNASE12		COX7B		RASSF6
OPCML		CDC20B		OPCML		STXBP5		CDC20B
CRNN		UGT3A2		CRNN		ADORA2A		UGT3A2
OR1D2		ADAMTS17		OR1D2		COX7C		ADAMTS17
OR3A1		DLG2		OR3A1		COX8A		DLG2
UBQLN3		DLX3		UBQLN3		NCOA7		DLX3
GALNT9		DLX5		GALNT9		HINT3		DLX5
PAX4		DPYSL3		PAX4		PACRG		DPYSL3
SPOCK3		DRD1		SPOCK3		SDHAF4		DRD1
FAM135B		DRD2		FAM135B		COX10		DRD2
LEF1		DTNB		LEF1		CD109		DTNB
PCSK1		EBF1		PCSK1		PM20D2		EBF1
NRN1		LPAR1		NRN1		C6ORF141		LPAR1
CYP39A1		CYS1		CYP39A1		TMEM139		CYS1
GASK1B		EGR2		GASK1B		ADORA2B		EGR2
PDE1C		EGR3		PDE1C		CPD		EGR3
ASB2		PIANP		ASB2		COL26A1		PIANP
ENPP2		LKAAEAR1		ENPP2		CPE		LKAAEAR1
PDYN		ELAVL2		PDYN		LRGUK		ELAVL2
PKHD1		CADM4		PKHD1		CLDN4		CADM4
PMP2		CREG2		PMP2		CLDN23		CREG2
FXYD6		SAMD14		FXYD6		ZNF572		SAMD14
KCNK10		LYRM9		KCNK10		VPS37A		LYRM9
GPR85		TCTE1		GPR85		CPT2		TCTE1
CPVL		LGI3		CPVL		NDUFAF6		LGI3
MAGEL2		EPHA5		MAGEL2		ADHFE1		EPHA5
CNGB3		EPHA7		CNGB3		UBXN2B		EPHA7
FAM20A		SLC44A5		FAM20A		CR1L		SLC44A5
ROPN1		ERBB4		ROPN1		GPAT4		ERBB4
FEZF2		ESR2		FEZF2		LETM2		ESR2
CCDC198		ESRRG		CCDC198		HGSNAT		ESRRG
KLHDC8A		ETV4		KLHDC8A		CRABP1		ETV4
PPP3R2		MECOM		PPP3R2		C9ORF85		MECOM
HEMGN		EYA1		HEMGN		CREB1		EYA1
ANKRD30BL		AMER2		ANKRD30BL		PTPDC1		AMER2
SIRPG		YPEL4		SIRPG		CREBL2		YPEL4
TRPV6		RTKN2		TRPV6		CREM		RTKN2
PRG2		FBP1		PRG2		FAM199X		FBP1
IL26		FAM181B		IL26		APOOL		FAM181B
PRKCQ		SLC16A9		PRKCQ		UPRT		SLC16A9
PROP1		FAM13C		PROP1		CRIP2		FAM13C
OR2S2		AK9		OR2S2		CRKL		AK9
CA10		FAM162B		CA10		ASB7		FAM162B
TRPC7		SP8		TRPC7		MYL6B		SP8
PGLYRP4		THSD7A		PGLYRP4		ZNF358		THSD7A
SLC45A4		ATXN7L1		SLC45A4		TCEAL2		ATXN7L1
GJD2		FGF3		GJD2		NEK7		FGF3
NLGN4X		FGF12		NLGN4X		BRI3BP		FGF12
KLHL14		FGF13		KLHL14		MACROD2		FGF13
LRCH2		ITGA11		LRCH2		DYNLL2		ITGA11
SLC7A14		PLCH1		SLC7A14		TMEM37		PLCH1
CCDC181		TNIK		CCDC181		UBE2F		TNIK
PTPRN		KIF21B		PTPRN		ADAMTS14		KIF21B
PTPRR		IQSEC2		PTPRR		CRY2		IQSEC2
S100A8		FSTL4		S100A8		ZSWIM3		FSTL4
SCN1A		FRMD4B		SCN1A		SIRPA		FRMD4B
SCN3A		FLT1		SCN3A		PABPC5		FLT1
SCN10A		FLT3		SCN10A		SREK1		FLT3
CCL1		COBL		CCL1		STK35		COBL
CXCL5		ASTN2		CXCL5		MIB2		ASTN2
PIEZO2		SYNE1		PIEZO2		DUSP19		SYNE1
NEUROD6		FN1		NEUROD6		SAMD8		FN1
NPVF		FRAT2		NPVF		TRUB1		FRAT2
LHX5		SLC7A8		LHX5		VTI1A		SLC7A8
SFRP2		FOLH1		SFRP2		MAPK14		FOLH1
MS4A6A		RIMBP2		MS4A6A		HECTD2		RIMBP2
AKAIN1		TSPAN12		AKAIN1		CSE1L		TSPAN12
KRTAP24-1		DAPK2		KRTAP24-1		SYT9		DAPK2
KRTAP27-1		ALK		KRTAP27-1		LDLRAD3		ALK
NKX2-4		FRK		NKX2-4		CSF1		FRK
CSMD1		FNDC5		CSMD1		CSF3		FNDC5
TMEM200C		GABRB2		TMEM200C		SPINDOC		GABRB2
MT1HL1		LYSMD2		MT1HL1		TMEM86A		LYSMD2
NDST4		NEGR1		NDST4		AMDHD1		NEGR1
FABP9		FAM133B		FABP9		ALG10B		FAM133B
URAD		WHRN		URAD		GLIPR1L2		WHRN
RD3L		MXRA5		RD3L		ZNF664		MXRA5
PCDH15		CHRDL2		PCDH15		ETFRF1		CHRDL2
SKOR2		GALNT3		SKOR2		TMEM120B		GALNT3
SLC18A1		MOXD1		SLC18A1		CSK		MOXD1
SPRR2A		TENM4		SPRR2A		LACC1		TENM4
SPRR2B		PYDC1		SPRR2B		HNRNPA1L2		PYDC1
SPRR2D		ZBTB20		SPRR2D		B3GLCT		ZBTB20
SPRR2G		GATM		SPRR2G		MIPOL1		GATM
SRD5A2		FGF20		SRD5A2		SLC38A6		FGF20
SST		GBX1		SST		CSNK1G2		GBX1
TAT		MDGA1		TAT		CSNK1G3		MDGA1
ACTC1		GDNF		ACTC1		FAM81A		GDNF
TSPAN8		GFRA1		TSPAN8		GCOM1		GFRA1
TNNT1		GJA3		TNNT1		MESP2		GJA3
TNR		KCNV1		TNR		ZFP90		KCNV1
TRPC5		GJB2		TRPC5		BEAN1		GJB2
TTN		FOXP1		TTN		C16ORF92		FOXP1
KRTAP19-8		DKK2		KRTAP19-8		MGAT5B		DKK2
C6		KCNH5		C6		DNAH2		KCNH5
TNFSF4		HCAR1		TNFSF4		SLC25A10		HCAR1
OC90		RND1		OC90		RUNDC1		RND1
WNT2		AMPH		WNT2		ADRA1B		AMPH
CACNA1A		TOX3		CACNA1A		KCTD11		TOX3
C1ORF116		PCLO		C1ORF116		TRIM16L		PCLO
OR51G1		GPM6A		OR51G1		WIPF2		GPM6A
GAL3ST4		GPM6B		GAL3ST4		APCDD1		GPM6B
ZNF385D		SIAH3		ZNF385D		SPACA6		SIAH3
ATP8B4		ZDHHC22		ATP8B4		ZNF480		ZDHHC22
TRPM3		ANGPT1		TRPM3		ZNF548		ANGPT1
KCNIP4		TTLL6		KCNIP4		CSTF1		TTLL6
FGF23		KCTD1		FGF23		KLC3		KCTD1
OR51E2		RSPO1		OR51E2		CSTF2		RSPO1
OR6N2		EPHA10		OR6N2		ZNF524		EPHA10
OR6K2		C3ORF70		OR6K2		ZNF420		C3ORF70
CAPN6		GPRIN3		CAPN6		ZNF583		GPRIN3
FCRL4		GPR37		FCRL4		FAM98C		GPR37
GPR101		ANK3		GPR101		DPY19L3		ANK3
CALN1		GRB10		CALN1		CILP2		GRB10
SPATA16		GRB14		SPATA16		PROSER3		GRB14
OR1G1		GRIK3		OR1G1		ZNF738		GRIK3
FCAMR		KLF15		FCAMR		ZNF714		KLF15
TMPRSS13		STXBP6		TMPRSS13		ZNF555		STXBP6
QRFPR		GRM4		QRFPR		ZNF570		GRM4
COL25A1		CXCL3		COL25A1		SAMD11		CXCL3
ADGRE3		GUCY1A2		ADGRE3		SAMD13		GUCY1A2
ITGA8		HAS2		ITGA8		PHF13		HAS2
BCAS1		FOXA1		BCAS1		CIART		FOXA1
MYH13		ONECUT1		MYH13		TLCD4		ONECUT1
CCKAR		APBA1		CCKAR		SLC35F3		APBA1
VNN2		HOXB4		VNN2		SLC30A7		HOXB4
PKD2L1		HOXB7		PKD2L1		NBPF12		HOXB7
TAAR5		HOXB9		TAAR5		ZNF362		HOXB9
CLDN8		HPGD		CLDN8		CTH		HPGD
LDB2		ACADL		LDB2		CNIH3		ACADL
CD1B		IGSF3		CD1B		MANEAL		IGSF3
L3MBTL4		HTR1B		L3MBTL4		SHISA4		HTR1B
SLFN11		TNC		SLFN11		PDIK1L		TNC
RASSF9		ICA1		RASSF9		CCDC24		ICA1
CHRDL1		ST8SIA6		CHRDL1		RNF187		ST8SIA6
CD5L		TAFA2		CD5L		CTNS		TAFA2
MSC		CYP27C1		MSC		SHLD1		CYP27C1
TSPOAP1		GADL1		TSPOAP1		CTNNB1		GADL1
TAAR2		SYT10		TAAR2		LSM14B		SYT10
LEMD1		KCNT2		LEMD1		CTNND1		KCNT2
OPALIN		NCKAP5		OPALIN		HSCB		NCKAP5
TNFSF8		FOXI3		TNFSF8		CCDC117		FOXI3
AIM2		EVX2		AIM2		CTPS1		EVX2
SIGLEC6		SOWAHB		SIGLEC6		PHETA2		SOWAHB
KLK4		TUBB2B		KLK4		TTL		TUBB2B
GUCA1C		HCN1		GUCA1C		COMMD1		HCN1
CD69		IGFBP7		CD69		PROM2		IGFBP7
CD70		GJC3		CD70		ANKAR		GJC3
ST18		SLCO4C1		ST18		FAM117B		SLCO4C1
FAM131B		IL7		FAM131B		GAREM2		IL7
JAKMIP2		AQP4		JAKMIP2		CTSE		AQP4
TESPA1		ITGA7		TESPA1		PLB1		ITGA7
CDH3		ANOS1				ARL6IP6		ANOS1
CDH4		KCNA2				CCNYL1		KCNA2
TOM1L1		C12ORF42				KLHL23		C12ORF42
CDH7		KCNC3				PPP1R1C		KCNC3
OCLN		CERKL				SGO2		CERKL
TPBGL		KCNG1				RMDN2		KCNG1
GPC6		SLC26A5				CTSL		SLC26A5
B3GALT5		KCNJ6				GDF7		KCNJ6
ST3GAL6		KCNJ8				TTC14		KCNJ8
OLFM1		KCNQ2				DTX3L		KCNQ2
MERTK		KCNQ3				CPNE9		KCNQ3
FST		KCTD8				PPP4R2		KCTD8
ZBTB18		SKIDA1				ADRA2C		SKIDA1
ARID3B		SLC16A12				GLIPR2		SLC16A12
TXNIP		SHISA2				SLC66A1L		SHISA2
PRELID3A		INSYN1				ZCWPW2		INSYN1
KHDRBS3		RPRML				CMC1		RPRML
FUT9		TRABD2B				NCBP2AS2		TRABD2B
ADCY1		VGLL3				CUX1		VGLL3
NRG3		BEND4				NIPAL1		BEND4
ARPP21		LAD1				SHISA3		LAD1
IQGAP2		AFF3				THAP6		AFF3
ADCY2		LAMB1				ODAPH		LAMB1
CPLX2		GDF6				TRMT44		GDF6
PROKR1		ABLIM1				ADRB1		ABLIM1
MAPRE2		LMO2				CREBRF		LMO2
SLC27A2		SMIM30				SRFBP1		SMIM30
RAB31		LRP2				ZMAT2		LRP2
CHGB		LRP4				MARVELD2		LRP4
PKIG		TACSTD2				ARSK		TACSTD2
NXPH4		MAF				TTC23L		MAF
NXPH3		MAK				SH3RF2		MAK
CHRM3		MAN1A1				CYLD		MAN1A1
CHRNA7		MATN3				SNRNP48		MATN3
CHRNB2		ACHE				CFAP206		ACHE
MAL2		ASCL2				CLEC2L		ASCL2
KLHL32		MLLT3				FMC1		MLLT3
TMEM132B		NR3C2				VKORC1L1		NR3C2
TMEM200A		MMP16				AMOTL1		MMP16
GALNT13		MPP1				KCTD7		MPP1
FHAD1		MPP2				VPS37D		MPP2
RAB3C		DBX2				RBM33		DBX2
C8ORF34		PTCHD4				GRK2		PTCHD4
RBP7		CITED1				GRK3		CITED1
DACH2		MSI1				CDCA2		MSI1
PARD3B		IGFL4				ESCO2		IGFL4
CLK3		MYH11				VPS13B		MYH11
SLC24A4		MYO5B				FAM91A1		MYO5B
TMEM266		MYO10				MCMDC2		MYO10
B4GALNT2		NELL2				ADSL		NELL2
TDRD10		NEUROD2				NXNL2		NEUROD2
CNTN1		NFATC2				TRMT10B		NFATC2
TMEM125		NFE2				SPAAR		NFE2
VSTM2L		NHLH2				ZNF483		NHLH2
TSHZ2		NINJ2				KIAA1958		NINJ2
TANGO2		NOTCH3				FAAH2		NOTCH3
COL8A1		NPTX1				ZXDB		NPTX1
OR9A4		NPY1R				MOSPD2		NPY1R
PLEKHH2		ATP2A3				RIBC1		ATP2A3
COL13A1		ROR2				NKX2-3		ROR2
LYPD6B		OXTR				SLC35G1		OXTR
COL19A1		PAH				AP2A1		PAH
CRYBG3		NEUROG3				TMTC2		NEUROG3
EGFLAM		HDGFL3				CD55		HDGFL3
ADORA1		DHH				TMTC3		DHH
SOWAHA		SHANK1				DAG1		SHANK1
C7ORF57		PCDH1				DGKA		PCDH1
CR2		PCDH9				CCDC63		PCDH9
RALYL		COPZ2				DGKH		COPZ2
PTCHD1		GOLM1				GPR180		GOLM1
DOCK11		RASL12				AP2A2		RASL12
ISM1		KCNK9				DAPK1		KCNK9
PPP1R36		PDE2A				NOP9		PDE2A
LRFN5		PDE4D				SPRED1		PDE4D
C2CD4A		RHCG				ADAL		RHCG
ANKRD35		PEX5L				ZFPM1		PEX5L
FAM163A		PGR				ITPRIPL2		PGR
MFSD4A		ABCB1				C16ORF82		ABCB1
CTNNA2		ABCB4				DBI		ABCB4
ADRA2A		PITX2				ZFP1		PITX2
LRATD1		PITX3				NAGS		PITX3
PPM1L		PLAG1				TMEM92		PLAG1
CMTM8		PLAGL1				RHBDL3		PLAGL1
CNTN4		BCL11A				C18ORF54		BCL11A
CXADR		LRP1B				ZNF610		LRP1B
SLC25A48		CLIC5				AP2B1		CLIC5
ADRB2		PMP22				ZNF791		PMP22
NKAIN2		IL20RA				ZNF114		IL20RA
RUNDC3B		TSPEAR				ZNF383		TSPEAR
AMZ1		SEPTIN4				DCK		SEPTIN4
C8ORF48		SEMA5B				CNST		SEMA5B
CYP26A1		ARMCX6				CCDC185		ARMCX6
CFAP58		KIF1A				DDB2		KIF1A
SLFN5		DIRAS2				TTLL9		DIRAS2
TDRD5		BNC2				WBP2NL		BNC2
ACE		RNF43				GADD45A		RNF43
DCLK2		PPP1R1A				CCDC138		PPP1R1A
BMPER		PID1				FAM171B		PID1
SYNPO2		WIPI1				DDX1		WIPI1
DLX4		FIGN				UBXN2A		FIGN
DNAH6		AVPR1A				DDX3X		AVPR1A
DTNA		LGI2				DMXL1		LGI2
AGTR1		PPP2R2B				DHX8		PPP2R2B
EDN1		P3H2				CHST13		P3H2
EFNA3		PPP2R2C				DDX10		PPP2R2C
AHR		TMEM100				DDX11		TMEM100
ACSF3		BATF3				SPATA5		BATF3
ELAVL4		TRIM36				BBS12		TRIM36
EMX1		MAML3				DECR1		MAML3
ANO5		DOCK10				MMAA		DOCK10
EPHA3		SYBU				TIGD2		SYBU
EPHB6		FRMD4A				SGMS2		FRMD4A
AMER3		OGDHL				TENT2		OGDHL
EYA4		CSGALNACT1				DCP2		CSGALNACT1
ESR1		MBNL3				NIM1K		MBNL3
ALCAM		LMO3				CFD		LMO3
FANCE		MYO5C				FAM151B		MYO5C
GSX1		RPRM				PRSS35		RPRM
ZNF804B		RELN				ZNF92		RELN
UNC5B		CYP26B1				BHLHA15		CYP26B1
STOX1		KCNK12				COCH		KCNK12
MS4A15		CELF4				ZNF596		CELF4
DOK6		FSTL5				OLFML2A		FSTL5
PHACTR1		ANKS1B				TCEANC		ANKS1B
VSTM2A		MEIS3				ZCCHC12		MEIS3
RFX6		CCDC177				FUT11		CCDC177
SLC35F1		RGMA				SSBP4		RGMA
FAM83B		ADAMTS9				ACTL10		ADAMTS9
FGF5		SLC17A7				NUDT10		SLC17A7
FGF9		PLSCR4				ADAMTS15		PLSCR4
GPC5		ANO2				ZNF525		ANO2
FKBP1B		PAK5				ZNF431		PAK5
DLGAP4		SALL4				ANKRD24		SALL4
PPM1E		PTGER3				ASXL1		PTGER3
FRMPD1		BAGE				NLRP6		BAGE
NTNG1		SPC25				CLYBL		SPC25
NLGN1		PTHLH				DGUOK		PTHLH
ANKRD6		NDRG2				DHODH		NDRG2
ZHX2		DSCAML1				DIAPH2		DSCAML1
MAPRE3		TMCC3				DKC1		TMCC3
P2RX2		ZNF608				DLAT		ZNF608
FOXC1		MTUS1				DLD		MTUS1
SV2C		PCDH19				DLG3		PCDH19
RIMS1		IGSF9				DLST		IGSF9
DAAM1		SEMA6A				DLX1		SEMA6A
PALLD		BEGAIN				DNASE1L2		BEGAIN
HECW1		PTN				DYNC1H1		PTN
PEG10		LRRC4C				AGL		LRRC4C
N4BP3		CPNE5				DYNC1I1		CPNE5
RGL1		SFMBT2				DYNC1I2		SFMBT2
KANK1		IGDCC4				DNM2		IGDCC4
FBXL7		PTPRB				DNMT3B		PTPRB
SYT11		PTPRD				DOCK1		PTPRD
TBC1D1		PVALB				DOK1		PVALB
PLCB1		OVOL2				ABAT		OVOL2
MINAR1		ARHGAP22				DPH1		ARHGAP22
KAZN		RAD21				DPH2		RAD21
ADGRL2		ENPP5				DPYSL2		ENPP5
MTUS2		RASGRF1				DR1		RASGRF1
WSCD1		NTN4				DRG2		NTN4
CUX2		BCL2				ARID3A		BCL2
AFF2		BACH2				ATN1		BACH2
ZFPM2		PROK2				DSG2		PROK2
CRB1		CELF6				DSP		CELF6
HEY2		ROBO1				SLC26A2		ROBO1
DAAM2		ZNF704				DTX1		ZNF704
TTC9		RPS6KA2				DUSP5		RPS6KA2
SEZ6L		RRBP1				DUSP9		RRBP1
CA14		RTN1				DUT		RTN1
KCNE4		RXRG				DVL3		RXRG
OSBP2		BDNF				DYRK1A		BDNF
ALOX5		SALL2				E2F3		SALL2
ATP6V1C2		SATB1				E2F4		SATB1
CADM2		SCN4B				E2F5		SCN4B
CFAP299		SCN9A				E4F1		SCN9A
ZNF718		NEUROG2				ECT2		NEUROG2
RNF144B		SELL				EDA		SELL
NPNT		EPB41L4A				S1PR3		EPB41L4A
GABRB1		NPFFR1				EDNRA		NPFFR1
GABRG3		STRA6				PHC1		STRA6
GLIPR1L1		FAM110C				PGAM5		FAM110C
RASGRP3		SFRP4				AGO3		SFRP4
TMEM59L		GREM2				AGO4		GREM2
BAMBI		CDH22				SCAMP5		CDH22
VAX2		SMIM10L2B				EEF1B2		SMIM10L2B
PARM1		TEKT3				EFNA1		TEKT3
MYRIP		SYNDIG1L				EFNA2		SYNDIG1L
NECTIN3		GMNC				EFNA4		GMNC
PLEKHG3		SHOX2				EFNB1		SHOX2
ATRNL1		FNDC4				EFNB3		FNDC4
DNM3		PCDH20				CELSR2		PCDH20
IL1RAPL2		ST8SIA1				MEGF8		ST8SIA1
GCGR		REEP1				EGFR		REEP1
HS6ST3		SLC1A2				EGR1		SLC1A2
GJA1		BMP4				METTL15		BMP4
GPR160		SLC6A4				DNAH10		SLC6A4
CACNG4		SLC8A2				DTX3		SLC8A2
CLUL1		SLC8A1				PLBD2		SLC8A1
TJP3		SLC8A3				EIF2S1		SLC8A3
GPR78		BMP7				ANO6		BMP7
GPR162		SLIT1				ARID2		SLIT1
PCDH17		SLIT3				EIF2S3		SLIT3
KCNMB4		SMARCA1				FCSK		SMARCA1
GLI1		SNCA				ZNF778		SNCA
GLRB		SNTB1				WDR90		SNTB1
GMPR		SOX3				ZNF48		SOX3
GNAS		SOX5				EIF4B		SOX5
RBM20		SPTB				EIF4EBP1		SPTB
CDH20		SRI				EIF4EBP2		SRI
B4GALNT3		BTC				EIF4G1		BTC
HMSD		SYT5				EIF5A		SYT5
SYPL2		TACR1				ZNF627		TACR1
RUFY4		TACR3				FAM76A		TACR3
EPHA6		TCF4				ELF3		TCF4
RGMB		TFAP2A				TMEM201		TFAP2A
NKAIN3		TFF1				TMEM61		TFF1
ANK2		TGFA				TXLNA		TGFA
GRIA2		TMPRSS2				IBA57		TMPRSS2
GRID2		TPM3				CFAP221		TPM3
SLC27A6		TRPC4				ELK3		TRPC4
GRM3		TRPC6				VWA3B		TRPC6
CXCL1		TWIST1				TET3		TWIST1
GSN		RAD51AP2				PIKFYVE		RAD51AP2
GUCY1A1		SHISA7				KRTCAP3		SHISA7
PDZRN4		TMEM229A				KCTD6		TMEM229A
TRHDE		VGF				ARL13B		VGF
MDFIC		MPPED2				EML1		MPPED2
NXPH1		WNT3				KLHDC8B		WNT3
NRG1		WNT7B				EMD		WNT7B
HLF		WNT11				MARK2		WNT11
FOXA3		CA8				EMP1		CA8
HOXC8		SLC30A3				SLC16A13		SLC30A3
HOXD11		CACNA2D1				LRRC45		CACNA2D1
RAB37		CACNB4				RAB12		CACNB4
HRH2		CXCR4				STT3B		CXCR4
HTR1E		CAMKV				PDE12		CAMKV
HTR1F		ST8SIA4				CTTN		ST8SIA4
CHSY3		REEP5				PRIMPOL		REEP5
LUZP2		CALB1				CRYBG1		CALB1
IRF8		BHLHE41				EN2		BHLHE41
ID4		NDNF				ENDOG		NDNF
TSPAN33		FAM184A				CMYA5		FAM184A
VWA2		VEPH1				ENO2		VEPH1
LRRC9		MCTP1				SLC29A1		MCTP1
SMTNL2		SEM1				R3HCC1		SEM1
XKR7		MOB3B				HTRA4		MOB3B
RSPH4A		CALCR				ADAM32		CALCR
RTN4RL2		WLS				TMEM268		WLS
SHROOM2		RUBCNL				CCDC171		RUBCNL
IL10RA		BRD3				CCDC107		BRD3
INHBB		SCUBE1				EP300		SCUBE1
ISL1		CXXC4				SUSD3		CXXC4
STUM		SP6				EPAS1		SP6
KCND2		SRCIN1				SLC25A43		SRCIN1
MAST4		COLEC12				NRK		COLEC12
LHFPL3		GPR63				EPB41		GPR63
KCNJ3		SGPP1				VMA21		SGPP1
KCNK2		TXNDC5				EPB41L1		TXNDC5
KCNN1		COL21A1				DMTN		COL21A1
KCNS3		TMEM163				EPHA8		TMEM163
KIT		CAMK2D				EPHB2		CAMK2D
ARG2		SLCO5A1				HIPK1		SLCO5A1
FIBIN		SYN3				EPHB3		SYN3
C11ORF96		AXIN2				AK4		AXIN2
CCDC184		CHST9				EPHX1		CHST9
SBK1		TMEM47				EPHX2		TMEM47
SHISA6		TEKT1				C2ORF69		TEKT1
SP5		TTC29				DIPK2A		TTC29
SKOR1		NCALD				SENP5		NCALD
ACP7		CTTNBP2				SLC36A1		CTTNBP2
HELT		ATP13A4				ERBB2		ATP13A4
LLGL2		SYT3				ERBB3		SYT3
EML6		MEGF11				ERCC4		MEGF11
CCSER1		FBN3				ERCC5		FBN3
RGS7BP		HOPX				ESRRA		HOPX
STMND1		ACSS1				ALAS1		ACSS1
RAB19		KIRREL3				ETS2		KIRREL3
GOLGA7B		HES7				ETV6		HES7
EPCAM		IRS4				EWSR1		IRS4
MARCKS		LINGO1				EXT2		LINGO1
ASIC1		PRSS12				EXTL3		PRSS12
MARK1		PPFIA2				EYA2		PPFIA2
MDK		RERG				F2R		RERG
ASCL1		PIK3R3				F2RL1		PIK3R3
MLLT6		STON2				FAAH		STON2
FOXO4		CADPS				FABP5		CADPS
UNC13C		RUNX1T1				FABP6		RUNX1T1
TMEM151B		SKAP1				FANCD2		SKAP1
GALNTL6		UNC5C				ACSL3		UNC5C
MXI1		NOL4				FAH		NOL4
MYB		HRK				PTK2B		HRK
MYCN		LIN7A				BPTF		LIN7A
MYO6		ALDH1A2				ALDH1B1		ALDH1A2
MYT1		APLN				FBLN1		APLN
ATF3		RAB29				CABCOCO1		RAB29
NCAM1		CH25H				ARMC3		CH25H
NCAM2		MAP7				FAM241B		MAP7
ATOH1		USP2				CCNY		USP2
NFIA		MTMR6				HYLS1		MTMR6
ATP12A		PLXNA4				SLC37A2		PLXNA4
ACO1		DGKI				TBCEL		DGKI
NGFR		ACY3				TLCD5		ACY3
ATP1B2		LARGE1				TPCN2		LARGE1
NPAS1		DLGAP1				ALDH1A3		DLGAP1
NPTX2		SCGB3A1				DDIAS		SCGB3A1
NPY5R		DHRS3				CCDC83		DHRS3
NTRK1		OLFM2				LRTOMT		OLFM2
NTRK2		NREP				FAM124A		NREP
NTSR1		CADPS2				SKA1		CADPS2
OPRD1		NRXN1				OTUD1		NRXN1
OVOL1		NRXN2				OAF		NRXN2
P2RY1		GNG8				TIGD3		GNG8
P2RY2		ARHGEF6				HNRNPA3		ARHGEF6
PODXL2		ADAMTS3				ZNF485		ADAMTS3
PAK3		ADAMTS1				ALDH3B1		ADAMTS1
PAPPA		IGDCC3				ARL5B		IGDCC3
KCNK4		CD58				ALKBH3		CD58
ATL1		ZNF516				SPATA13		ZNF516
HERC5		PDE4DIP				CPNE2		PDE4DIP
PLCE1		SEMA3E				NT5DC1		SEMA3E
PCP4		DOCK4				ADGRF4		DOCK4
PCSK5		ELMO1				C6ORF89		ELMO1
PCSK2		GAB2				KDM1B		GAB2
DACT1		KIAA0319				RBM24		KIAA0319
WNT16		RHOBTB1				RNF182		RHOBTB1
PDE3A		AMMECR1				SMIM13		AMMECR1
PDE4B		HS3ST1				ZSCAN25		HS3ST1
PRRX2		SNAI2				FKTN		SNAI2
GULP1		ZBTB33				SDK1
PDE1B		TANK				FOXK1
PDGFRA		TMEM170B				MTURN
ARMCX3		ZBTB42				PRR15
PLCL1		SMIM27				SRRM3
FXYD3		ZNF730				FDFT1
PLS3		HDAC6				LRWD1
FXYD7		C17ORF107				FAM185A
CNTN5		TSTD3				FDPS
PRRX1		SP9				KCTD20
RBM11		ARMCX4				LHFPL5
CLIC6		PET100				SCUBE3
SNTG2		JMJD7				NYAP1
APBB1IP		PDCD6IP				SLC29A4
TMEM106B		PDCD6				FDX1
BSPRY		BCL2L11				ZNRF2
ESRP1		TOMM6				FEN1
SIDT1		SH2B3				ALDH3A2
PAQR5		FRAT1				FER
TBC1D8B		TROAP				FGF2
PLPPR1		LOC100287036				FGF11
EPN3		SMKR1				MAPK15
OXR1		LOC100289561				ALDOA
KIF26B		ZNF783				FGFR3
RADX		PET117				FGFR4
TMEM38B		CHAF1A				FHL1
ACOXL		PARP2				CASC3
AVPR1B		PARP3				COG2
TNFRSF19		HMGXB4				XRN2
PPP1R9A		TOM1				MRAS
PKIA		MAMLD1				ATF5
PKIB		DNAJB6				COPZ1
ARHGEF40		CEBPZOS				COPG1
PRKCG		THEGL				MTF2
PRKCH		TMEM178B				HSPA4L
PRKG1		TGFBR3L				SCAF8
MAPK4		SMC4				VASH1
MAP2K6		CENPS-CORT				ZNF507
KIAA1217		ABHD14A-ACY1				ADNP2
KCNQ5		PHOSPHO2-KLHL23				LMTK2
TMPRSS4		PMF1-BGLAP				FKBP2
KCNK13		ARMCX5-GPRASP2				FNDC3A
DPYSL5		CKLF-CMTM1				FASTKD2
PAK6		CHURC1-FNTB				INPP5F
DUSP22		UBA2				MLXIP
LHX9		SAE1				MON1B
SHD		DNM1L				FKBP4
PRDM8		NR1H3				WDR37
ACKR3		FAM47E-STBD1				ABLIM3
PELI2		PTPRU				ZNF365
ADAMTSL3		TSSC4				BAHD1
ATP8B2		PQBP1				CEP164
CEMIP		TMEM265				DENND3
ARFGEF3		UST				FOXG1
SLC4A10		ARPC1B				ARSG
PTGFR		ACTR3				RUFY3
SLC24A3		ACTR2				BTBD3
PTH1R		NUBP2				EPN2
PLEKHG1		TSFM				TRAK1
GPR158		PPIF				DHX30
KCTD16		ARPC2				SACM1L
CGN		RAD50				FAN1
LRRC7		HIPK3				RALY
UNC79		FEM1B				MAPRE1
LRRN1		ARL4A				MSRB2
FBRSL1		ZNF263				ATF6
ADGRB3		CDH15				HABP4
KIAA1614		OPTN				RAB3GAP1
PPP4R4		AKAP9				RAB18
BRINP2		MBNL2				RPIA
GRHL3		ABI2				DKK1
PTPRZ1		PLXNC1				CCT5
RHOU		ATP6AP2				TRIM32
JAM2		FARP1				TPX2
ZNF462		SLC25A15				EFR3B
RARB		ZNF197				TCF25
LGR6		SERF2				MAST1
ROBO2		CDK2				PDCD11
RORB		RCL1				PCNX1
RPL38		SORBS3				KDM2A
SCNN1B		RBM7				HMGXB3
SCNN1G		RBM6				LIMCH1
CCL2		RBM5				MAPKBP1
NPAS3		PRMT3				KLHDC10
CLSTN2		PSME3				RAB21
SMOC2		NUTF2				STK38L
NECAB1		TRIM13				SPEN
ROBO3		PATJ				KDM1A
CHST8		USPL1				KDM4B
HHIP		EIF1				MAST3
SH3GL3		PSMD14				DOP1A
ZNF574		CTDSPL				SAMD4A
BMI1		CDK7				ZNF292
SLC1A3		GDF11				PDZD2
SLC1A4		TRIB1				WDTC1
BMP6		COQ7				XPO7
SLC7A2		LRRC23				MON2
PCP4L1		DCAF7				PDXDC1
BMPR1B		CDK8				PDS5B
ZBTB10		CALCOCO2				ENDOD1
SNAI1		GPHN				ZSWIM8
SOX2		RABEPK				CLUAP1
SOX11		POP7				CMTR1
SSTR1		CDK9				SWAP70
SSTR2		SRRM1				RRP1B
ST14		SPRY1				AVL9
SYK		CNKSR1				KDM4C
SYT1		CDKN1A				PPRC1
TAC1		IRX5				ERC1
TLE4		RAMP1				FOXO3
TLL1		RAMP3				ARHGAP26
TLR2		ZMPSTE24				TTLL5
TSPAN7		CDKN1B				SIPA1L3
TMOD1		FSTL3				KIF1B
TPD52L1		STUB1				SARM1
TSHR		NET1				ZBTB43
GASK1A		UBE4B				RAP1GAP2
LMO7DN		SAP18				TNRC6B
UGT8		EIF1B				CUL9
VSNL1		BCKDK				NFASC
WNT6		MAEA				TOGARAM1
LDLRAD4		PAK4				TAB2
ZIC3		KATNB1				RAD54L2
CACNA1D		ZNF267				KDM6B
CACNB2		CDKN2C				SMC5
PRRG4		TCIRG1				MAST2
CALB2		RTN3				DCUN1D4
RNF128		LAMC3				LRCH1
NSUN7		SMYD5				FCHO1
LONRF3		RRAGB				GRAMD4
TMC5		AKR1A1				CIC
BAALC		RXYLT1				NCDN
CYBRD1		CDKN3				WDR43
GRHL2		B3GNT3				MAPK8IP3
CALD1		PCGF3				MPRIP
SEMA6D		TFG				NUP205
CCDC170		ABCA7				EFR3A
FRAS1		HMG20B				RTF1
PREX2		HMG20A				FLNB
ASXL3		KLF2				GPD1L
NPL		IRF9				ABRAXAS2
WNT5B		TUBB3				METAP1
CAMK4		BTN3A3				LPIN1
LBH		BTN2A2				CEP68
PPP1R14C		CEPT1				RCOR1
ST6GALNAC5		CORO2B				PHLDB1
DYSF		ADARB1				CYFIP1
ELOVL3		CDS1				FAM120A
ARHGAP24		PIAS3				FAF2
CRISPLD1		NDC80				GSE1
SH3BGRL2		CPQ				ATP11B
SYT16		WFDC2				PLEKHM2
HMCN1		BASP1				RRS1
PIP5K1B		NSA2				SULF1
ADGRV1		YAP1				PRRC2C
ARID5B		ARIH2				NBEAL2
ANTXR1		TMEM147				FBXO28
ZMYND15		RBM14				DTX4
PSD2		CDC42EP2				RHOBTB2
LTBP4		EMG1				SYNE2
MEGF10		IFI30				PLCL2
FAM120B		TIMM17A				FLT3LG
NTNG2		PPIE				TBC1D12
CARD6		TOMM40				SIK2
INSM2		TAB1				PHLPP1
CBX2		HAX1				TMEM131L
GPAT3		BAIAP2				PACS2
RSPO3		TACC3				RPRD2
PLXDC2		SLC30A9				ATP11A
ATOH8		PPIH				OTUD3
MAEL		HMGN4				ANKRD12
IGSF21		TRIM38				SCFD1
LRRCC1		UBE2E3				DDHD2
SCIN		SLC9A6				CAMTA1
LGR5		CEACAM5				PPIP5K2
KMO		EIF3M				MCF2L
PDE8B		SEC23B				MGA
SLC4A4		CAP2				CAMSAP2
RGS9		CAP1				CLEC16A
TNFRSF11A		CRTAP				WWC1
NRP2		UNC13B				IQCE
SOCS2		CARM1				FMO4
KAT2B		SEMA4F				ANKS1A
CCKBR		SEMA4B				MGRN1
CCNA1		ZNF211				ATMIN
CACNA1G		KAT5				EHBP1
CDK5R2		IPO7				UBR2
NAV1		NOP56				SIN3B
NAV2		ATG7				SLC9A8
LHX4		ZNRD2				DNAJC13
KALRN		RNASEH2A				FMR1
VWA5B2		P3H3				TRIM2
CD1D		BATF				MAN2B2
PKDCC		GLRX3				WASHC4
NEURL1		CEBPG				NEDD4L
PCED1B		ANP32B				SASH1
RSAD2		PROCR				TBC1D30
MAP3K13		PRDX4				SZT2
ZNF804A		ARL6IP5				WDR7
MARVELD3		ARPC1A				SYNM
CDHR1		HTATIP2				JADE2
LRAT		RPP30				DNAJC16
PRR29		RPP38				ESYT1
MAPKAPK2		SLC35A1				SMCHD1
HELB		ARFGEF2				PHF24
PKHD1L1		SIVA1				U2SURP
KCNB2		CCT7				KHNYN
SLIT2		CCT2				SUN1
NRXN3		TACC2				HAUS5
LIPG		CENPA				VPS8
FOXP2		IFITM2				ARHGEF12
NTN1		POMT1				LARP1
FOXQ1		DRAP1				ARHGEF18
ONECUT2		SMC2				TNS2
STXBP5L		TRAPPC2B				CRTC1
CREB5		AHSA1				UFL1
SNCAIP		USP16				ICE1
RGS6		SH2B2				AHCYL2
WSCD2		PAICS				MAU2
GREB1		TBL3				SPECC1L
EMC2		PDLIM5				FNTA
RIMS2		HEXIM1				ZDHHC17
HDAC9		RBCK1				LARS2
ZNF518A		STAMBP				NCAPH
TMCC2		POLR3F				PPWD1
ATP2C2		POLR3G				EXOSC2
NR1D2		MYL12A				SIRT5
CDH1		TAF6L				SIRT4
CDH2		CENPF				SIRT1
AKT3		ATP5MG				COMMD3
ANKRD63		GAS2L1				NCS1
AP1M2		RAD51AP1				KCNH3
CDH8		MTX2				MLYCD
CDH10		YKT6				FNTB
EDIL3		SPINT2				TMED3
TSPAN5		DMRT2				TDRD7
TSPAN2		KHDRBS1				AP4E1
AASS		CTCF				TARDBP
CDK6		FARS2				HARS2
RCAN2		CGRRF1				SLC35A3
BET1		RRAGA				SLC44A1
CCNO		DCTN6				SF3B3
CACNG2		B3GNT2				GCAT
DLC1		EBP				PHF3
ATP8A1		DLL3				CAPN7
MAD2L2		GMEB1				QPRT
ADARB2		USP39				ISCU
CEBPA		POLD3				LEPROTL1
CDC42EP3		TBR1				BICRAL
RAI2		NFAT5				LRRC8B
NMU		NUDC				KCTD2
PPARGC1A		PLK4				NUP188
EDAR		STAG2				SUZ12
TMSB15A		RAI1				SPIDR
ESM1		KIF1C				MORC3
ADAMTS8		NUP50				SLC39A14
PTPN21		AHCYL1				MTREX
ADCY5		ZMYND11				R3HDM1
PTPRT		POP4				RPL13A
CDC37		ZNF234				KAT6B
ADAMTS6		NEK6				CABIN1
CELF3		ZNF273				SRRM2
WIF1		ZNF460				ARHGAP45
NXPH2		MTHFD2				FOS
HRH3		SEPTIN9				NNT
CHRNA3		SEC24A				FOSB
CSMD3		WASF3				SEC14L2
SORCS1		UTP14A				ATP6V0A2
C1QTNF2		FRS2				SYNGR4
LYPD1		NEU3				RASD2
NIBAN1		ZNF275				TSPAN15
AGAP2		RUVBL2				SNAPIN
ANTXR2		PGRMC1				WBP1
FOXN4		CYP46A1				FPGS
TC2N		ARID5A				GTPBP4
DEGS2		TSPAN9				ZNF346
SEZ6		HCST				ARL2BP
KDF1		MRPS30				CASP14
CNR1		WDR3				CCNDBP1
CNTFR		RAB10				TMEM50A
SYT2		MMP24				ELP5
COL4A4		CPSF4				KLHDC2
TRABD2A		RUNDC3A				PDSS1
COL12A1		DHRS4				LEMD3
ACVR1C		MAN1A2				HEBP2
CPNE4		TRAFD1				CD2AP
LRRC15		PNPLA6				MKRN2
B3GAT2		SUGT1				SH3BP1
KLF14		GADD45G				FAM89B
CLDN7		PAPOLA				KPNA6
SGCZ		TCERG1				RABGAP1
ARID3C		MAGED2				EDC4
SLITRK4		COPS8				PPP1R15A
GAB3		SUB1				PLD3
HAPLN1		SMPDL3A				POLA2
GATA5		DBF4				PLA2G15
RIPOR3		SPIN1				ZKSCAN5
MPP7		RALBP1				STX12
ARMH4		MORF4L1				SH3BP4
BICDL2		POP1				SGK3
CSRP1		MSL3				GABARAPL1
CSRP2		C11ORF58				EID1
NOTUM		AP3M2				SDF2L1
CBLN2		STARD3				PPIL2
ADRA1A		PDIA5				MAFF
CDC42EP5		OS9				IL17RA
ZNF385B		PNRC1				ARHGAP8
SLC38A11		TMED2				BCL2L13
IGSF11		ERP29				FXN
ZNF827		STIP1				KIF4A
RASGEF1B		IFI44L				IFIT5
CYP1B1		ACOT2				FTSJ1
AMOT		CLP1				PANX1
CYP2J2		COPS6				FJX1
TMEM74		RAB32				PRPF6
LINGO2		METAP2				SPDYA
RASEF		SLC38A3				CNPY4
PRUNE2		SF3B2				AFG1L
CYP24A1		SLC27A4				PELI3
CYP27B1		SLC27A3				SPESP1
DAB1		KIF2C				CENPI
DAB2		CCDC85B				ABL1
DACH1		GLIPR1				FTL
SLC5A8		TLK2				FUS
TMEM229B		KDELR3				FUT4
TMEM30B		SNRNP27				NEIL2
EML5		LIAS				FUT8
BRINP1		DSTN				EPHX4
PHOSPHO1		STON1				SERHL2
PLPPR5		RCC1				EIF4E1B
LONRF2		MID2				ZBTB38
SPTSSB		TENT4A				FZD2
FREM3		ADRM1				LCLAT1
RASSF6		CPSF6				ZNF620
CDC20B		ABHD2				WASHC2C
UGT3A2		WWP1				CERS6
ADAMTS17		CHD2				MSRB3
DLG2		WWP2				YTHDF3
DLX3		DUS4L				ASPHD1
DLX5		CNTRL				ETFBKMT
DPYSL3		UBE2C				METAP1D
DRD1		SNRNP35				UBN2
DRD2		CYB561D2				EHBP1L1
DTNB		RAPGEF4				CXORF58
EBF1		CHD3				RNF169
LPAR1		DUSP14				CNIH2
CYS1		TRIOBP				PROSER2
EGR2		RER1				C11ORF86
EGR3		DNAJB4				XRCC6
PIANP		WDR5				GAA
LKAAEAR1		SPACA9				ZDHHC23
ELAVL2		CACFD1				GAB1
CADM4		NUP42				GABPA
CREG2		PRSS23				MBLAC1
SAMD14		HNRNPUL1				TCP11L2
LYRM9		RPP14				ELMOD2
TCTE1		CHEK1				INAFM1
LGI3		BTN3A2				BCL6B
EPHA5		BTN3A1				CNEP1R1
EPHA7		BTN2A1				ZNF549
SLC44A5		RCAN3				GABRD
ERBB4		CLASRP				TMEM151A
ESR2		CAPN10				MAMDC2
ESRRG		CDC42EP1				CATSPERE
ETV4		PWP1				PLCXD2
MECOM		KAT7				GAD1
EYA1		CORO1A				SNX33
AMER2		FICD				C2ORF72
YPEL4		AP4S1				KIAA1549L
RTKN2		PTP4A3				HYPK
FBP1		LSM6				PRPF40B
FAM181B		RABL2A				TBC1D22A
SLC16A9		NUDT4				CBY1
FAM13C		STRAP				FBXO7
AK9		WDR6				PGLS
FAM162B		PKP3				QPCT
SP8		NISCH				BRI3
THSD7A		CEP250				GCA
ATXN7L1		ABCB8				SAMM50
FGF3		SEC23IP				ATXN10
FGF12		POLI				TNFAIP8
FGF13		PLPBP				TAFA5
ITGA11		AKAP13				NOCT
PLCH1		AKAP11				ARIH1
TNIK		DDX20				MTO1
KIF21B		RNF139				DNAJB5
IQSEC2		CA5B				BACE2
FSTL4		EGLN2				FBXL2
FRMD4B		PRRT2				RAB26
FLT1		GTF3C6				ASF1A
FLT3		SNX18				MOB4
COBL		XPOT				GALK2
ASTN2		CHP1				ARMC8
SYNE1		RWDD2A				FAM149A
FN1		CMTM7				CATSPERZ
FRAT2		DUSP12				SUMF2
SLC7A8		DDX19B				RPL36
FOLH1		ATXN2L				LETMD1
RIMBP2		USP18				ZNF473
TSPAN12		KLHL2				PLEKHG4
DAPK2		IFT43				EEF1AKMT3
ALK		TREX1				GALNT2
FRK		KLF8				CCDC28A
FNDC5		B4GALT7				MTHFD1L
GABRB2		SGF29				CNOT10
LYSMD2		VPS26B				NDUFAF3
NEGR1		NACC1				THUMPD3
FAM133B		CFAP36				GALT
WHRN		VPS45				ZDHHC5
MXRA5		LYPLA2				NOL11
CHRDL2		PARK7				PTPN23
GALNT3		IZUMO4				CLIC4
MOXD1		SCAMP4				NIPSNAP3A
TENM4		ADAT3				RWDD3
PYDC1		CHST14				PNKD
ZBTB20		GPN1				ADGRA2
GATM		C12ORF57				NUDT13
FGF20		DDX42				GAPDH
GBX1		LARP4				SH2B1
MDGA1		GLCCI1				UNC50
GDNF		TMEM106A				MMACHC
GFRA1		FKBP9				TIPARP
GJA3		CBX3				NECAP1
KCNV1		EXOC3				CHMP2B
GJB2		U2AF2				DHRS7B
FOXP1		EXOSC8				AAR2
DKK2		RNF13				NGDN
KCNH5		GABARAPL2				TSKU
HCAR1		AZIN2				HINFP
RND1		SYNPO				SNED1
AMPH		CYP2U1				REXO2
TOX3		SDSL				RNF167
PCLO		CHRNA5				GORASP2
GPM6A		FAM83F				TKFC
GPM6B		ZNF257				SPATS2L
SIAH3		DTX2				L3MBTL1
ZDHHC22		LACTB				FAM32A
ANGPT1		EFHC1				LRP10
TTLL6		TIRAP				TMEM98
KCTD1		ERMAP				GLCE
RSPO1		LRRC37B				ZNF451
EPHA10		MBD6				SIPA1L1
C3ORF70		SLC25A25				SETBP1
GPRIN3		STK11IP				MAGI3
GPR37		TUBGCP5				SLITRK5
ANK3		FMNL2				PPP1R16B
GRB10		CCDC85A				AUTS2
GRB14		KLHL29				SENP6
GRIK3		RHPN1				GIGYF2
KLF15		LENG8				APPL1
STXBP6		OSBPL6				DECR2
GRM4		OSBPL9				RAI14
CXCL3		C1QTNF1				LSM14A
GUCY1A2		PTPMT1				ARHGEF26
HAS2		FLYWCH2				GGA1
FOXA1		VASN				TOR1AIP1
ONECUT1		ZNF618				CCDC9
APBA1		CCDC124				DCAF4
HOXB4		HAUS1				CHTOP
HOXB7		ZNF554				EDRF1
HOXB9		ATG4A				SZRD1
HPGD		RAB42				WIPI2
ACADL		SLC25A26				TANC2
IGSF3		GPR146				WSB1
HTR1B		LRRC56				LDLRAP1
TNC		MALSU1				PRPF31
ICA1		UHRF2				EPC2
ST8SIA6		TBCB				FGFR1OP2
TAFA2		FCHO2				GAPVD1
CYP27C1		ARHGEF25				TES
GADL1		ARHGAP33				TTLL3
SYT10		EVI5L				TRAF3IP1
KCNT2		TRMT61A				RIBC2
NCKAP5		DIS3L				KIF26A
FOXI3		WDFY2				GIMAP2
EVX2		CTHRC1				MTG2
SOWAHB		RMI2				SENP3
TUBB2B		OSR2				TIPRL
HCN1		DNTTIP1				STEAP2
IGFBP7		FOXP4				AMD1
GJC3		ZNF526				PITPNC1
SLCO4C1		NUS1				GAS8
IL7		FAM210B				PHGDH
AQP4		COX20				FAM50B
ITGA7		GINM1				CABYR
ANOS1		MOGAT1				BLOC1S6
KCNA2		CKS2				FBXW8
C12ORF42		GRIN3B				FBXO25
KCNC3		TSEN15				FBXO24
CERKL		MRPL54				TSPAN17
KCNG1		CNTROB				FBXO22
SLC26A5		SNAP47				FBXO9
KCNJ6		MED12L				GATA6
KCNJ8		WDR17				FBXO6
KCNQ2		AGAP1				FBXO4
KCNQ3		AGAP3				ERAL1
KCTD8		RAB3IP				AK5
SKIDA1		SLC16A10				NIPSNAP2
SLC16A12		AP2M1				HSPB8
SHISA2		AP1S1				GNL3
INSYN1		AP3S1				FAM162A
RPRML		ZNF354B				GCDH
TRABD2B		ADD1				GCHFR
VGLL3		CLCN3				PTPN18
BEND4		CLCN4				BLOC1S1
LAD1		CLCN5				GCNT1
AFF3		BORCS5				NARF
LAMB1		CHCHD1				CNNM4
GDF6		CLCN6				CNNM3
ABLIM1		PSTK				CNNM1
LMO2		ZNF488				GCNT2
SMIM30		ZFYVE27				AGO1
LRP2		BORCS7				TSPAN16
LRP4		AGAP11				DAZAP1
TACSTD2		GSTO2				AATF
MAF		SFR1				OSTF1
MAK		SERPINA3				MYEOV
MAN1A1		LARGE2				CKAP2
MATN3		TMEM45B				ELP4
ACHE		CLN5				GDI1
ASCL2		DNAJC24				BRD3OS
MLLT3		ARL14EP				GFER
NR3C2		LRRK2				RPS6KC1
MMP16		CLPTM1				STEAP1
MPP1		CLTA				GHR
MPP2		CLTC				HBP1
DBX2		NEDD1				GIPR
PTCHD4		FGD4				NBEA
CITED1		AEBP2				SEC22A
MSI1		AK7				RNF11
IGFL4		C14ORF28				CYFIP2
MYH11		CLBA1				USP21
MYO5B		MRPL52				FGF22
MYO10		LRR1				BEX3
NELL2		KLHDC1				DNAI1
NEUROD2		FRMD6				FOXD3
NFATC2		SOCS4				ATP2C1
NFE2		NAA30				ZBTB32
NHLH2		JDP2				ACAD8
NINJ2		ISCA2				UTP25
NOTCH3		ACOT4				SND1
NPTX1		TTC8				GHITM
NPY1R		LRRC28				GJB3
ATP2A3		HYKK				TSPAN13
ROR2		WHAMM				RPUSD2
OXTR		CMTM3				AMPD2
PAH		SPATA33				GK
NEUROG3		IQCK				CACYBP
HDGFL3		PAQR4				ARRDC2
DHH		ZC3H18				DMAC2L
SHANK1		TMEM219				DKKL1
PCDH1		MSI2				INPP5J
PCDH9		OVCA2				CPNE7
COPZ2		USP43				PALD1
GOLM1		HEXIM2				INTU
RASL12		ANKRD13B				BRPF3
KCNK9		CYB5D2				PRELID1
PDE2A		ZFP3				TUBG2
PDE4D		SPNS2				VPS4A
RHCG		EFCAB13				DISC1
PEX5L		WDR81				AMPD3
PGR		AFMID				C5AR2
ABCB1		MIEF2				TUBGCP4
ABCB4		ZNF543				GNMT
PITX2		TRAPPC5				ARFIP1
PITX3		ZNF813				ARHGEF16
PLAG1		ZNF441				BBS9
PLAGL1		ZNF491				ERLEC1
BCL11A		ZNF440				PDCD4
LRP1B		SWSAP1				KLHL20
CLIC5		CPT1C				LSM3
PMP22		ALDH16A1				R3HCC1L
IL20RA		TNFAIP8L1				DHDH
TSPEAR		ZNF57				CRCP
SEPTIN4		PLK3				APEX2
SEMA5B		MISP				ZNF330
ARMCX6		WTIP				PGAP2
KIF1A		CYP4F22				TNRC6A
DIRAS2		CNN2				GLE1
BNC2		GABPB2				ZNF638
RNF43		CNP				EIF3K
PPP1R1A		B3GALT6				HTATSF1
PID1		KLHDC9				UTP20
WIPI1		AXDND1				RABGEF1
FIGN		MAB21L3				TMEM97
AVPR1A		SLC44A3				TOR1B
LGI2		ATXN7L2				SGSM3
PPP2R2B		LYPLAL1				GLI4
P3H2		TPRG1L				GLRA2
PPP2R2C		PRXL2B				MAT2B
TMEM100		DMBX1				GLS
BATF3		ZNF684				GLUD2
TRIM36		DNAH14				GM2A
MAML3		UHMK1				GNA11
DOCK10		LIX1L				GNAI1
SYBU		EDARADD				GNAI2
FRMD4A		TSACC				GNAI3
OGDHL		NAXE				GNAL
CSGALNACT1		PIFO				GNAO1
MBNL3		TATDN3				GNAZ
LMO3		COL4A5				GNB2
MYO5C		SLX4IP				GNG10
RPRM		C20ORF144				GNG11
RELN		CHMP4B				SELENOH
CYP26B1		COL5A1				SFN
KCNK12		SGSM1				GPC1
CELF4		EMID1				GPD2
FSTL5		PPP1R21				GPI
ANKS1B		NUP35				SLCO4A1
MEIS3		DIS3L2				SLCO3A1
CCDC177		TAF8				AQP11
RGMA		FBLN7				GPR3
ADAMTS9		RBM45				ANG
SLC17A7		C2ORF73				GPR6
PLSCR4		BBS5				CRACR2B
ANO2		COL9A3				TMEM80
PAK5		SGPP2				TTC9C
SALL4		UBR3				RASSF3
PTGER3		GALM				SPRYD4
BAGE		ZFAND2B				GAS2L3
SPC25		SLC66A3				GATC
PTHLH		KCNH8				GPR137C
NDRG2		COMT				FAM177A1
DSCAML1		TRIM71				TEDC1
TMCC3		FAM131A				FAM98B
ZNF608		FAM43A				CES4A
MTUS1		TMEM42				NUDT7
PCDH19		SLC31A1				UBALD2
IGSF9		SLC31A2				MEIOC
SEMA6A		NUDT16				NEK8
BEGAIN		ADK				PIGW
PTN		IL17RE				CISD3
LRRC4C		GLYCTK				TMEM102
CPNE5		PPM1M				ENDOV
SFMBT2		C3ORF49				GDPD1
IGDCC4		C4ORF33				NDUFAF8
PTPRB		MAP3K8				METRNL
PTPRD		SPATA18				ZNF547
PVALB		COX4I1				ZNF776
OVOL2		FAM241A				ZSCAN1
ARHGAP22		CPEB2				PRR19
RAD21		COX5B				TMEM145
ENPP5		ARL9				ZNF575
RASGRF1		ADM				ZNF283
NTN4		PACRGL				PPP1R37
BCL2		SETD9				WDR62
BACH2		PPARGC1B				SLC25A42
PROK2		PRRC1				ZNF493
CELF6		COX6A1				ZNF875
ROBO1		JMY				TAFA3
ZNF704		COX6B1				NBPF15
RPS6KA2		UBE2QL1				CYB561D1
RRBP1		DNAJC21				ZNF326
RTN1		AFAP1L1				BTBD8
RXRG		GRPEL2				RIMKLA
BDNF		TMEM171				SH2D6
SALL2		LSM11				CCDC150
SATB1		WDR36				GPR27
SCN4B		UBLCP1				NKIRAS2
SCN9A		C5ORF24				IAH1
NEUROG2		IRAK1BP1				UNC80
SELL		COX7B				GPER1
EPB41L4A		STXBP5				C3ORF38
NPFFR1		ADORA2A				ZNF619
STRA6		COX7C				ZNF621
FAM110C		COX8A				CCDC66
SFRP4		NCOA7				TCAIM
GREM2		HINT3				CYP4V2
CDH22		PACRG				DOK7
SMIM10L2B		SDHAF4				FAM200B
TEKT3		COX10				GPR150
SYNDIG1L		CD109				RELL2
GMNC		PM20D2				RNF180
SHOX2		C6ORF141				CEP57L1
FNDC4		TMEM139				DCBLD1
PCDH20		ADORA2B				RPL7L1
ST8SIA1		CPD				ZNF775
REEP1		COL26A1				ZNF789
SLC1A2		CPE				ZNF707
BMP4		LRGUK				MICU3
SLC6A4		CLDN4				ZFP41
SLC8A2		CLDN23				DPY19L4
SLC8A1		ZNF572				MLNR
SLC8A3		VPS37A				GPR39
BMP7		CPT2				LURAP1L
SLIT1		NDUFAF6				YIPF6
SLIT3		ADHFE1				CFAP47
SMARCA1		UBXN2B				TMSB15B
SNCA		CR1L				GRK5
SNTB1		GPAT4				GRK6
SOX3		LETM2				GPS1
SOX5		HGSNAT				GPX3
SPTB		CRABP1				GPX4
SRI		C9ORF85				GRB7
BTC		CREB1				TRIB2
SYT5		PTPDC1				CCDC22
TACR1		CREBL2				LAMTOR2
TACR3		CREM				GRN
TCF4		FAM199X				DCPS
TFAP2A		APOOL				SNX24
TFF1		UPRT				BZW2
TGFA		CRIP2				C11ORF54
TMPRSS2		CRKL				SPCS1
TPM3		ASB7				C19ORF53
TRPC4		MYL6B				ACAD9
TRPC6		ZNF358				MRPL42
TWIST1		TCEAL2				TMEM14A
RAD51AP2		NEK7				IFT81
SHISA7		BRI3BP				FLVCR1
TMEM229A		MACROD2				RGCC
VGF		DYNLL2				MCTS1
MPPED2		TMEM37				MAGEH1
WNT3		UBE2F				DBNL
WNT7B		ADAMTS14				NTMT1
WNT11		CRY2				GRIK4
CA8		ZSWIM3				GRIN2D
SLC30A3		SIRPA				ZCCHC4
CACNA2D1		PABPC5				GRINA
CACNB4		SREK1				CCDC113
CXCR4		STK35				MRPL18
CAMKV		MIB2				GTPBP8
ST8SIA4		DUSP19				BABAM1
REEP5		SAMD8				MRPL15
CALB1		TRUB1				ARHGAP35
BHLHE41		VTI1A				TIMM21
NDNF		MAPK14				MRPL22
FAM184A		HECTD2				LGALSL
VEPH1		CSE1L				ORMDL2
MCTP1		SYT9				CNIH4
SEM1		LDLRAD3				RANGRF
MOB3B		CSF1				SLC25A4
CALCR		CSF3				TMEM208
WLS		SPINDOC				DNAJC15
RUBCNL		TMEM86A				NXT1
BRD3		AMDHD1				TBK1
SCUBE1		ALG10B				TAGLN3
CXXC4		GLIPR1L2				SAP30BP
SP6		ZNF664				MYLIP
SRCIN1		ETFRF1				GRM2
COLEC12		TMEM120B				CD274
GPR63		CSK				UHRF1
SGPP1		LACC1				PDIA3
TXNDC5		HNRNPA1L2				GSTM4
COL21A1		B3GLCT				GSTZ1
TMEM163		MIPOL1				MSH6
CAMK2D		SLC38A6				GTF2E1
SLCO5A1		CSNK1G2				GTF2F2
SYN3		CSNK1G3				GTF2H3
AXIN2		FAM81A				GTF2I
CHST9		GCOM1				GTF3A
TMEM47		MESP2				USP25
TEKT1		ZFP90				TMOD3
TTC29		BEAN1				TMOD2
NCALD		C16ORF92				ABT1
CTTNBP2		MGAT5B				PARVB
ATP13A4		DNAH2				CYP2S1
SYT3		SLC25A10				UQCR10
MEGF11		RUNDC1				C2ORF27A
FBN3		ADRA1B				ZDHHC8
HOPX		KCTD11				REPIN1
ACSS1		TRIM16L				GUCY1B1
KIRREL3		WIPF2				GRHL1
HES7		APCDD1				UBN1
IRS4		SPACA6				GUK1
LINGO1		ZNF480				SNX10
PRSS12		ZNF548				RBM15B
PPFIA2		CSTF1				GPSM2
RERG		KLC3				SAC3D1
PIK3R3		CSTF2				CCDC106
STON2		ZNF524				EEF2K
CADPS		ZNF420				UBIAD1
RUNX1T1		ZNF583				HCFC2
SKAP1		FAM98C				SNX11
UNC5C		DPY19L3				RMC1
NOL4		CILP2				GYG1
HRK		PROSER3				HILPDA
LIN7A		ZNF738				EPN1
ALDH1A2		ZNF714				GMPPA
APLN		ZNF555				SEC61A1
RAB29		ZNF570				TIMM22
CH25H		SAMD11				ALG6
MAP7		SAMD13				PCDHB1
USP2		PHF13				NENF
MTMR6		CIART				DSE
PLXNA4		TLCD4				PKN3
DGKI		SLC35F3				ANAPC4
ACY3		SLC30A7				OSGIN1
LARGE1		NBPF12				NRBP1
DLGAP1		ZNF362				PSAT1
SCGB3A1		CTH				UBQLN2
DHRS3		CNIH3				NRBF2
OLFM2		MANEAL				RHOD
NREP		SHISA4				SLC2A8
CADPS2		PDIK1L				PACSIN1
NRXN1		CCDC24				LMCD1
NRXN2		RNF187				NOP53
GNG8		CTNS				BICRA
ARHGEF6		SHLD1				ANXA1
ADAMTS3		CTNNB1				HADHB
ADAMTS1		LSM14B				HADH
IGDCC3		CTNND1				HAS3
CD58		HSCB				HBQ1
ZNF516		CCDC117				HCCS
PDE4DIP		CTPS1				HCK
SEMA3E		PHETA2				ANXA3
DOCK4		TTL				HCRTR1
ELMO1		COMMD1				HTT
GAB2		PROM2				HDAC1
KIAA0319		ANKAR				ANXA4
RHOBTB1		FAM117B				HELLS
AMMECR1		GAREM2				HEXB
HS3ST1		CTSE				HFE
SNAI2		PLB1				HUNK
		ARL6IP6				KCNIP3
		CCNYL1				ZNF354C
		KLHL23				SOCS7
		PPP1R1C				EHD3
		SGO2				EHD2
		RMDN2				CDR2L
		CTSL				HHEX
		GDF7				HIC1
		TTC14				HIF1A
		DTX3L				UBE2K
		CPNE9				HIVEP1
		PPP4R2				HK1
		ADRA2C				ZBTB48
		GLIPR2				MR1
		SLC66A1L				HLX
		ZCWPW2				HMBS
		CMC1				HMGB3
		NCBP2AS2				HMGN2
		CUX1				HMGCR
		NIPAL1				HMGA1
		SHISA3				AOX1
		THAP6				HMMR
		ODAPH				HMOX1
		TRMT44				HMOX2
		ADRB1				NR4A1
		CREBRF				APAF1
		SRFBP1				HNF4G
		ZMAT2				HNMT
		MARVELD2				FAM149B1
		ARSK				RFESD
		TTC23L				KLHL10
		SH3RF2				HNRNPA1
		CYLD				NUDT2
		SNRNP48				HNRNPAB
		CFAP206				HNRNPH2
		CLEC2L				HPCA
		FMC1				APBA2
		VKORC1L1				HOXC4
		AMOTL1				HOXC5
		KCTD7				HOXC6
		VPS37D				HOXC9
		RBM33				HOXC10
		GRK2				HOXC13
		GRK3				HOXD8
[truncated: 9,503 more rows]

## Sheet: MCF7 bivalent mesenchymal genes
Bivalent mesenchymal genes in MCF-7 cell line (F.S1A)
ALCAM
ALK
BMI1
BMP4
BMP6
BMP7
BMPR1B
CALD1
CDH1
CDH2
CITED1
CXCR4
DLX3
DLX5
EPCAM
ESR1
ESRP1
EYA1
FGF13
FGF9
FLT1
FN1
FOXC1
FRAS1
GDNF
GJA1
GLI1
HAS2
HOXD11
KIT
NCAM1
NEUROG3
NGFR
PDGFRA
PGR
PRRX1
PTHLH
SNAI1
SNAI2
SOX5
TNC
TWIST1
WIF1
WNT7B

## Sheet: MCF7 EZH2i responsive genes
Genes deregulated in MCF-7 cell line after the treatment with EZH2i for 12 days (F.1F)
Cluster I		Cluster II
ABCA12		LUM
ABCB4		CLDN1
ADCY1		C8orf4
AGR2		GUCY1A3
AGR3		CACNA2D1
ANXA6		GUCY1A2
ARHGAP24		LEPREL1
B3GALT5		SEMA3A
BMPER		OLFM4
BRINP2		IL8
C14orf182		DIO2
C7orf41		KCND2
C8orf46		FPR3
C9orf152		FBN2
CA2		SPANXC
CD44		PTPRD
COL21A1		FOXP2
CREB3L1		GNAI1
CRISP3		VGLL3
DACH1		SEMA5B
DEGS2		COL12A1
DIO1		EDIL3
DLG2		GRIA2
ELOVL2		MDFIC
FAM46C		AKT3
FAM72B		DCN
FAXDC2		PTN
FCGR2B		JAKMIP2
FZD4		ANKFN1
GALNT4		HGF
GLCCI1		ADAMTS16
GNA14		PCDH17
GREB1		LUZP2
HEY2		CDH10
IGSF1		NEGR1
ITGAL		MARCKS
ITIH2		CNTN5
ITIH6		PID1
JAK2		OLFM3
KIAA1324		EPGN
KIAA2022		DOK6
KLK11		IFNE
KLK12		C1orf168
LONRF2		SPRR3
LYZL2		ZNF175
MAT1A		KCNK2
MBOAT1		CXCL1
MGAT3		SOX5
MSMB		ETV1
MUC5B		DSEL
MYBL1		HLA-DQA1
NBPF4		CBLN2
NBPF6		CXorf57
NEURL		CPED1
NR5A2		GUCY1B3
NXPH3		SPRR1B
PABPC4L		PTGS2
PGR		CPNE4
POTEI		SPRR1A
PRLR		SLC4A4
PTPLAD2		CNR1
PTPRN2		CDH2
RAET1E		ALPP
RAMP3		GLYATL2
RBM24		SPINK1
RERG		LPAR1
RLN1		LAMB1
RLN2		CYP1A1
S1PR5		PRKG1
SCARA5		PTPRB
SDK2		TNC
SERPINA5		LRRTM3
SFXN2		TOX
SGK1		RAI2
SGK3		CYP27C1
SIM1		ARHGAP6
SLC14A1		LRFN5
SLC1A2		CDH19
SLC39A6		ROBO2
SLC4A10		SERPINE1
SLC6A14		CDH9
SSTR5		THSD7A
ST8SIA6		IL6
STARD8		LHFP
SYTL4		SYT16
THRSP		SEMA6D
TIFA		TRPC4
TMEM26		ACTBL2
TRPC6		ZNF608
VAV3		EDARADD
XBP1		SULT1E1
XKRX		PDE3A
ZDHHC22		CNTN6
ZEB1		IVL
		TP63
		CALD1
		TWIST1
		DMD
		GABBR2
		NRXN3
		PCDH15
		EHF
		PTPRM
		FOLH1
		EREG
		PRKAA2
		TMEM229A
		EPYC
		VSNL1
		CDH12
		GJA1
		MMP13
		ZNF385B
		SLC25A27
		PEG10
		CXCL2
		FYB
		SLC26A7
		SATB1
		ACHE
		ANTXR2
		IRF8
		FAM189A1
		RELN
		TRIB2
		ALDH1A3
		SNTB1
		CADM2
		ENTPD3
		CHSY3
		ADAMTS6
		ITGB6
		FAM84A
		ITGA1
		RYR2
		SLC1A3
		DKK2
		CDC42EP3
		GPRIN3
		ODAM
		PPP2R2B
		SCN9A
		NOG
		KLHDC7B
		FAM71A
		PTHLH
		MAPK4
		CCDC65
		GABRP
		GALNT13
		CRISPLD1
		PCDH7
		MEF2C
		FAT1
		ASCL1
		PRSS12
		ANKRD1
		GSTM1
		TGM2
		TNFSF15
		S100A8
		RCAN2
		TRIM31
		CYP24A1
		PADI1
		TCHHL1
		ACOXL
		SOGA3
		PDE1A
		ATP10D
		RND1
		ADAMTS18
		UPK3A
		TLL1
		SNAP91
		ZNF521
		NCAM1
		PARM1
		IFI16
		ZNF827
		BTC
		EPHA4
		ROR1
		ZBTB18
		TSPAN2
		BCAT1
		ADAMTS1
		PDGFC
		HDAC9
		PLAG1
		NFIA
		NCF2
		LRP1B
		DPYSL3
		SMARCA1
		RAI14
		MITF
		GPNMB
		BCL2
		LOXL2
		MME
		WDR72
		RGL1
		HTR1E
		GRHL3
		RIPK4
		RP11-766F14.2
		DYNC1I1
		TRPM6
		IGFBP3
		DHRS3
		GLP2R
		MOB3B
		VGLL1
		KIAA1549L
		NPAS3
		RGS2
		C1orf116
		PCDH10
		TNFRSF19
		SCML1
		LRRIQ1
		TMEM47
		MSRB3
		SAMD9L
		RP11-385D13.1
		MAP7D2
		SLC18B1
		STXBP6
		COL4A6
		IFI44
		SLIT3
		PZP
		PLA2G2F
		FOXI1
		AARD
		SNAI2
		RIMS1
		CP
		BMP2
		NR2F1
		PTGER3
		ITGBL1
		SCN5A
		RSAD2
		ALOX5
		TGFB2
		KHDRBS3
		TNFAIP3
		EYA4
		IFI44L
		SEMA7A
		COL20A1
		MUC3A
		KRT81
		SVEP1
		SGCE
		ANO5
		NAV3
		SYT17
		FAM212A
		KRT6A
		AUTS2
		C1orf95
		CDRT1
		DRD1
		CDKN2B
		UBE2QL1
		KRT86
		MCTP2
		SLC9A4
		BAMBI
		RASD1
		UBE2E2
		DNER
		MUM1L1
		MID1
		FOSL1
		MYOZ1
		MAF
		ABCA4
		KRT4
		C8orf31
		PDE4B
		UPK1A
		COLCA1
		ST6GALNAC5
		RP11-553A10.1
		UPP1
		SLC2A6
		APLF
		AMER2
		SLC16A5
		LIPG
		ANGPTL4
		CLIP4
		PLS3
		SPAM1
		EPAS1
		HYAL4
		AASS
		EPB41L3
		ITM2C
		NT5E
		PLCL2
		A2M
		CASP14
		BDKRB2
		CST2
		ITGAM
		JPH2
		KIAA1456
		SEMA3E
		ST8SIA1
		FAM126A
		KRT7
		IQCJ-SCHIP1
		FAM155A
		UPK2
		PDE4D
		MYPN
		SNPH
		FST
		CEACAM1
		FSTL3
		HS6ST2
		BPIFB1
		CHRD
		STAT4
		COLCA2
		LGI2
		PDE8B
		PRKCG
		STK32A
		CNTNAP2
		BHLHE40
		C8orf48
		COL5A1
		SERPINB5
		CYP4F12
		KCNG1
		VIM
		EFNA5
		ARID5A
		DUSP10
		DNM3
		ZFP36L1
		NTN4
		OASL
		PSMB9
		LIMCH1
		AQP3
		TMEM45B
		PRICKLE1
		COL17A1
		LAPTM5
		RELB
		MMP16
		FHL2
		RCAN1
		S100A2
		COL4A5
		NOS3
		FAM135A
		GDPD5
		EMX1
		KRT83
		PHLDB2
		CACNG6
		NKAIN2
		ADAMTS7
		FGFBP1
		KRT16
		TMEM40
		SERPINE2
		SYNPO
		GBP1
		PSCA
		S100A9
		HLA-B
		CREG2
		CAMK1D
		PLA2G2A
		FYN
		EPHA3
		PMEPA1
		PXDC1
		GATM
		PTK7
		SYPL2
		RCN1
		SOX9
		STRA6
		FGD3
		DOCK3
		EDN2
		ZNF365
		CYP4F22
		IER3
		C2orf54
		FSCN1
		ADM
		RNF224
		C10orf129
		TMEM132B
		FAM171A1
		HS3ST5
		WIPF1
		ARHGAP26
		EDN1
		CARD6
		PTCH1
		CDH11
		ADA
		CHN2
		SPTBN5
		TBX4
		LRRC6
		ATG9B
		AREG
		UGT1A6
		GSTM2
		EPHB6
		PTGES
		RNF180
		DOCK4
		N4BP3
		KAL1
		BEAN1
		KIAA0195
		KREMEN2
		NUAK2
		XAF1
		SRPX
		CST6
		GPM6B
		HCAR2
		SNCG
		ACADL
		ACE2
		FAM153C
		FBLIM1
		ZMYND15
		JAZF1
		PLAC8
		TMEM140
		SPATA6
		EPHB2
		FABP5
		DAPP1
		GSTM4
		FAT4
		L1CAM
		FXYD5
		CRYBG3
		C15orf59
		LRP12
		COTL1
		CD36
		TM4SF1
		IGFL1
		WNT10B
		LCP1
		DOCK11
		FSD1
		AHRR
		SAMD9
		UPK3B
		SECTM1
		DMRTA1
		CSF1
		TRIM22
		NR3C2
		QPCT
		GLRB
		GAL3ST4
		DAB2
		ACSL4
		GOLM1
		MUCL1
		LINGO1
		GALNT14
		MAK
		DNAH5
		DBN1
		SAT1
		IFIT1
		SALL4
		OAF
		MMP11
		ADCY5
		CMTM3
		RND3
		RNF223
		TNFAIP2
		FURIN
		IFFO2
		UNC13D
		KIF5C
		F3
		TGFB1
		BEND6
		NR3C1
		TMEM88
		HLA-DQB1
		JUNB
		TUBB3
		TNS3
		IRF1
		SEMA5A
		GRIN2D
		SORL1
		CTNND2
		FOXD2
		PRRT4
		ELFN2
		RNF145
		NRP1
		CNN2
		DNAH11
		FAM124A
		DLC1
		KCNK15
		CHCHD10
		FSTL4
		THBD
		ALDH1A1
		IFIT3
		SPOCD1
		ENC1
		TUBB2A
		PLXNA2
		FAM105A
		ANK2
		LIF
		SLC22A4
		TIMP3
		LPHN2
		CMPK2
		TSKU
		TFPI2
		SLC31A2
		EYA2
		VWDE
		C10orf112
		CTSH
		PLEKHF1
		CLCF1
		BMF
		RIMS4
		TRIM16
		FJX1
		AHNAK2
		KCNH3
		MORN2
		SLPI
		FBXO2
		LAMB3
		DTX4
		PLXNC1
		NPL
		ANKDD1A
		ELF5
		CXADR
		RGMA
		PCBP4
		AKR1B10
		PABPN1L
		PADI2
		GPR64
		MARK1
		PFKFB3
		LRRC73

## Sheet: Deregulated genes EZH2i colony
Deregulated genes in breast adenocarcinoma cell lines plated at low density and treated with EZH2i for 14 days (F.S1J)
MCF7			MDA-MB-231			SKBR3
UP	Down		Up	Down		Up	Down
LRRK2	MLF1IP		LGALS12	PSG1		PTCHD4	DROSHA
ANKFN1	ZNF367		PNLIP	FTL		CHST2	NDUFV1
CACNA1E	LRRC3DN		ERG	PI3		SNCA	TTC5
A2M	CRIP2		SUCNR1	CASKIN1		C10orf11	GTF2H3
LUM	C2orf54		SNCAIP	PTPRR		ASPHD2	RALB
FIGN	FAM174B		TC2N	PLIN2		NEFM	CELSR1
TLL1	GPR39		ESM1	LRP1B		NOVA1	HSPE1
BDNF	DHTKD1		RSPO3	SLC37A2		SYT4	SLC16A5
PKIA	ST6GAL1		SPINK4	TSACC		PELI2	DHRS1
IFI44	MT-CO2		KCNJ16	CTSS		SOX5	ABHD11
SERPINB13	SAPCD2		PAQR8	SNX32		CDH2	KLF6
TYRP1	HIST1H2BG		PCDH18	CYP1A1		TBX20	NSL1
LRP1B	CEACAM5		CCDC85A	COL20A1		TSPAN8	SETD4
SPINK13	TSTD1		DDIT4L	GCKR		NEGR1	CEP78
CLEC2A	OBSCN		PNLIPRP3	IL1B		NTS	AL161784.1
CEACAM8	NET1		RCAN2	NAMPT		GUCY1A2	THEM4
FOLH1	CALM2		LTB	HSPA6		A2M	CLEC2D
CACNA2D1	SCD5		DMD	SLC47A1		MSC	AURKA
PTGS2	RHOBTB3		GUCY1A2	FN3K		EYA4	NET1
VGLL3	MCCC2		CYTIP	CCDC30		SPP1	KDM4C
ADAMTS1	FHOD1		IL11	LAMA2		FGG	LIN54
COL14A1	SLC2A1		LGSN	ZNF23		PTGS2	FANCL
GLYATL2	TRIP13		HLA-DRA	PLA2G4C		AOC1	ICOSLG
GNAI1	TRIM36		AGMO	ABCC9		OLFM4	NVL
ETNPPL	ESR1		BARX2	GPNMB		SYT13	TIMM8B
SLC38A11	ATHL1		LYPD6B	IL1RN		ADAMTS1	UACA
SPP1	GSE1		ETNPPL	B3GALT5		CAPN6	CDKL1
IFI44L	TMCO6		ZPLD1	C9orf43		FGB	FHOD1
RANBP3L	HHAT		ZNF467	ADAMTS9		UGT3A1	LAMA3
EYA4	ALOXE3		LRRK2	BEST1		RP11-383H13.1	LRRC26
ZNF827	FBXL6		PTGS2	IL6R		EPHX4	OLR1
PLA2G4A	CKMT1A		EFNB3	HKDC1		KCNE4	TMEM175
CGA	NKD2		LGR6	TMEM86B		SIMC1	ATP2B4
SPTLC3	WDR62		PDE1A	TNIP3		RGS4	PFAS
LPAR1	FAM83B		FAM110B	CLCN5		NAT8L	EDN1
PPP2R2B	PSRC1		SPOCK3	CORO1A		CACNA2D1	CDCA5
DIO2	KDELC2		MSI2	NAMPTL		NFASC	BPHL
UBE2E2	ARHGEF19		NELL2	IL7R		GPR125	PDE4B
CAMK2D	PRR15L		CAPN14	AP000350.4		PPP2R2B	BIRC5
PRSS35	MACC1		NLGN1	SLC5A10		RAVER2	DSG2
CCL2	PRR7		RERG	SP140		TMEM176A	HSPD1
NRXN3	SETD9		MGP	ANGPTL4		RNF180	KATNB1
SCN9A	PLEKHG5		RORB	UNC13A		ACTC1	RAB11FIP1
NOG	MAMDC4		WFDC2	IL24		SERPINE2	NAE1
SAMD9L	C5orf55		RANBP3L	GPR115		CNTNAP4	C4orf27
MOB3B	TYMS		CYFIP2	SUN3		TMTC1	CYP2J2
KLF7	BRIP1		CNTN1	SERPINB2		HMCN1	ARHGAP27
TFPI2	LRRC56		PDE8B	KCNJ15		SERPINB7	DGKH
FRAS1	RLTPR		RAG1	IL1A		HAPLN3	C11orf1
ZDHHC2	MCM6		SERPINA1	SCG5		NLRP7	CCDC88B
SATB1	SPAG4		CAPN8	CCL3		AKR1C2	GCFC2
ELOVL4	MT-ND5		SEPP1			COL4A4	PGAP3
NAV3	B4GALNT4		SLPI			CP	CAMKK1
CARD6	ITGA7		CX3CL1			AKT3	TAF15
THSD7A	ELFN2		TMEM150C			SUCNR1	TRIM25
CCNA1	SEPT1		PPFIBP2			CCL26	RFC2
CNTNAP4	RAD51AP1		FEZF1			KCNB2	SLC27A5
SESN3	RASGRP1		MPZL2			PAGE1	THOP1
CYP24A1	CAPN9		GRM1			BDNF	RNASEL
TRPM6	BAI1		MUC1			PANX2	FIGNL1
TSPAN12	KCNMA1		ZNF773			PEG3	LGR4
SLC14A2	FA2H		LAT2			JAM2	CEP192
PNLIPRP3	TLCD1		GFAP			FAM189A2	CCDC125
DNER	FAM64A		PDE7B			AKR1C1	FAM86C1
PLAG1	EPOR		FOXP2			ST6GALNAC5	MCEE
PLSCR4	ATP8B3		AQP3			ARAP3	KIAA1715
SYBU	DOK1		CMPK2			ZNF114	NOSTRIN
ZNF804A	BRI3BP		VWA1			CACNB2	MTR
EDNRB	KREMEN1		LOXL4			TRPC1	CHAC2
ADAMTS9	PKMYT1		HID1			PLSCR4	MYCBP
VWDE	SEMA4G		FGFBP1			HECW1	HLTF
FAM171A1	HR		CITED1			NXPE4	MRPL50
CDK14	SLC27A1		EPB41L4A			FAM126A	RBMXL1
MCTP1	IQGAP3		ALPP			ISLR	TMPO
TMEM47	SUCLG2		GPR37			DTNA	KCTD20
ZBTB18	TNFRSF10C		SLCO4C1			KCNH2	GDF15
EDIL3	MAP3K6		EEFSEC			ARHGEF40	CHAF1B
NADK2	KIF20A		SERPINE2			ETNPPL	SEMA3E
TNFSF15	RECQL4		CCND2			ZNF516	NABP1
GPHA2	SRBD1		DDIT4			MUC13	ANK3
SAMD9	EFCAB13		NDNF			TRIM58	GTPBP10
GRAMD1B	BEGAIN		GRB14			OSMR	ASL
PPP4R4	FAM198B		FAM115C			LUM	MAFB
SEMA5A	NAPRT1		RTN1			ZDHHC2	GPT2
KLRG1	ABCC2		PLXDC2			ABCC4	FKBP14
MTUS2	SLC2A4RG		ATP8A1			ZDBF2	RPA1
FGF17	SPA17		RGCC			PIP5K1B	MAGED1
EHF	NRARP		WNT2B			PRSS12	S100A9
LPHN2	PYCRL		NUDT17			NDRG4	KIF22
NAV2	RMND1		ZBED2			SH3GL3	GK5
SLFN5	PHF19		MMP3			ADAM22	KAZN
RTN1	PLK2		MDFI			MCTP2	ZNF138
RSAD2	GALNT12		TNS4			CNTNAP3	ABHD3
RMDN2	KIAA0101		PDE4B			PPARGC1A	BLNK
CACNB2	KNTC1		LGR5			DPYSL2	TSSC1
SYN3	ESPN		SH3BGRL2			ATAD3C	LMBRD2
LRP2	IGDCC3		COBLL1			CFI	ECT2
L3MBTL3	PITX1		SSBP2			PLXDC2	HEMK1
DPYD	PPM1M		HLA-DPA1			SLC12A6	CCDC57
GABARAPL1	RHBDL1		OLFML3			EDIL3	HSPA4L
EVA1A	CCDC113		C1orf53			KCNJ16	SCFD2
PPARG	PAOX		KHDRBS3			CALCA	C1orf74
ABCC4	DNMT3B		RAB17			ST6GALNAC3	PAXIP1-AS2
SLC9A4	VAMP5		MPP7			CYP26B1	PPOX
SSTR2	DIAPH3		GPR56			IRS2	TAF1
EPB41L4A	HSF4		MYRF			LBH	SCAPER
PAG1	C6orf226		RARB			ADAMTSL3	ARHGDIB
PDGFC	CLIC3		SEL1L3			KCNJ2	CETN2
ADAMTS6	CSPG5		GNG7			RHOJ	ELOVL5
ARHGAP42	SFXN2		TNC			AKR1B10	FHDC1
FAM126A	SLC9A3R1		KCNMB4			COL4A3	CEP152
TBC1D8B	SEPT5		HOOK1			PTPRR	MLPH
AKR1C1	MB		RNF144A			KCNK2	CDK5RAP3
SFTPA2	GALE		TCEA3			QPCT	RDH13
RGS2	GATA6		ASIC1			B4GALNT1	FAM111A
NTN4	CENPH		SNTG2			RELN	GCA
JAM2	CAMKK1		PTK7			HERC5	CCDC61
ATP10D	POF1B		SCD			RAPGEF4	CSAD
RASGEF1B	RDM1		PPL			COL4A1	ALDH4A1
C1orf116	ADPRH		ZNF358			C1S	EDN2
PYGO1	DOC2A		PRKAR2B			PARM1	RTKN2
HPCAL4	NLN		HPGD			HEY2	MAK16
PRKG1	TOP2A		GRIK4			PER3	ODF2L
DRD1	TMSB4X		ICAM4			ATP11C	LRP8
CUZD1	FAM43A		SORBS2			CHRD	BCKDHB
SLC2A12	DERA		RCSD1			MMP16	TRIM2
CIB4	C9orf169		SCNN1A			ITGBL1	SLC44A5
CYP3A5	GLS2		PRSS35			PKD2	SLC22A18
DCLK2	MAP4K2		ST6GAL1			SNAP25	CENPA
GNE	DEGS2		EFEMP1			BAI2	C15orf52
KHDRBS3	SLC43A2		ENPP5			LRRK2	LSM2
RP11-166B2.1	ARSG		C1orf116			A4GALT	ANAPC5
COL5A3	TNS1		SESN3			BRDT	OTUD6B
CRYBG3	FAM86C1		DYNC1I1			SLC6A11	PSG4
CRISPLD1	RAC3		CDC42BPG			SLAMF7	ATP13A2
STAMBPL1	PLGRKT		MMAB			SRGN	CCDC34
CRYAB	RAB26		KRT81			RAMP1	ADSL
CEACAM1	MT2A		NNMT			PRG4	QPRT
SERPINE2	CENPI		E2F2			NUAK1	EEF2K
RNF150	TMEM241		TSTD1			CXorf48	IYD
AOC1	KLF9		OLFML2B			DKK3	ALDH2
HERC5	PHLDB1		MYO1D			SLC39A8	FAM46B
CTGF	FADS3		C15orf62			KIAA1199	PLAT
WASF3	EME1		ZSWIM5			FRMD5	CXXC5
IGFL1	CKMT1B		SOX4			LPAR1	AC026740.1
NR3C2	FAT4		CPE			COL8A1	ERCC4
KIAA1199	KLRG2		ELFN2			HMOX1	TAF4B
CLEC7A	EMB		NEURL1B			MTUS2	ADSS
IQCJ-SCHIP1	RHPN1		CHSY3			CGA	KBTBD3
SLC2A13	TP73		LYZ			SLC9B2	MLF1IP
IFIT1	STX1B		SGPP2			TFPI2	RAD51C
DAB2	PIP5KL1		FBXO2			ZBTB18	DDI2
SLAIN1	GPR68		NUDT8			GFI1	CEP135
OAS1	ESCO2		BANK1			NPY1R	C14orf159
KCNK2	CCND1		MFAP2			ABCA9	ZNF589
SDC2	LTBP4		PARM1			CLSTN2	CNPY4
ADD3	TEP1		CLEC7A			SLC5A4	STAP2
CLIP2	HJURP		RARRES3			KIRREL	EFCAB11
NR4A3	FAM161A		SPDEF			ZFYVE28	VTCN1
CLDN1	DOK7		DAPK1			ARHGAP42	NFYB
FAM135A	LRRC3		COL3A1			PMAIP1	ALPK3
CALCR	SMPDL3B		RTP4			LAMP3	N4BP3
CTNNA3	MYBL2		EFEMP2			COL14A1	P2RY6
COL12A1	PREX1		ZNF385B			PGBD5	NUDT8
FYN	AHNAK2		CXCR4			SMARCD3	GRAMD1C
STC1	BPHL		PLEKHG4			ABCB1	SLC39A10
MYH15	GGT1		ALDOC			OLFM2	MFSD7
NR2F1	TENC1		MVK			JAG2	KIAA0391
CYP3A7	CORO1A		AGR2			TMEM176B	NMD3
GNA14	PLEKHS1		PRICKLE1			CACNA1H	FAM210B
HSPA2	DTL		HHIP			DIRAS1	AP003068.23
SOX6	CLEC3A		SDK1			IGF2BP2	MCM2
AKR1C2	ANKRD18B		ATOH8			SDK1	DYNC2LI1
GPNMB	CDC45		PDGFD			PRSS35	ZRANB3
ATP13A4	LIF		FOXA2			PCSK1N	SCAI
CYP4F3	NEK8		SLCO4A1			CHI3L2	ERI2
ACSL4	RAD54L		PTN			SEL1L3	KIAA1467
CDC42EP3	FGFRL1		SPRY1			CFH	STIL
BATF2	PAQR4		ALOX5			RAB3IL1	MYO5C
RGL1	DHRS4L2		FHL1			PNLIPRP3	SNCG
PDK4	COL5A1		SOCS3			TENM3	GSTA4
ASPHD2	PIF1		HTRA1			TRPM6	LIMK2
BRDT	ITPR3		KIAA1324L			RMDN2	GGT1
CA2	CRISPLD2		HSD11B1L			TMEM47	LIN9
TBX4	RAB40B		JAZF1			GBP4	KLF9
COL4A4	KIFC2		GADD45G			SNPH	DARS2
ARL4C	MMP25		ITGB8			MAP4K4	AC119673.1
EDARADD	ZMIZ1		ZNF784			PDE4A	GPHN
GCOM1	TSPAN15		CARD10			TOX3	ZNF595
PIFO	RAD18		PDE4D			KIAA1211	TRPM4
MAF	EMP2		SLC6A12			GABBR1	PPIP5K2
LRP12	ZYG11A		CORO2B			GNA14	POLH
EPGN	PPM1J		LMO2			SEMA5A	MPHOSPH6
AKR1C3	COL18A1		ADORA1			BICD1	NMRAL1
IFIT3	RAPGEFL1		FILIP1L			CDK14	MST1R
GOLM1	MAP6D1		ACSS1			HLA-C	COMTD1
RORA	CITED4		ARHGAP20			BASP1	CPS1
FRY	KITLG		GCHFR			JAKMIP3	MFSD2A
EMR1	E2F7		PCDH9			KLRG1	ESRP1
AARD	CACNA1D		DNM3			SOCS3	MYC
DHRS7	SYT8		NDRG2			MICA	OPA1
SASH1	MICALL2		RHOJ			MYT1L	PPP1R3B
PLCXD3	FAH		COL1A2			FAM171A1	KRT18
EPDR1	PCSK6		PBX1			TYRP1	C3orf33
ITGB8	ROGDI		SPNS2			CEACAM1	SPTLC2
PTGS1	SULT2B1		FBXO43			GLYATL2	FUT10
FHL1	SUSD2		COL4A5			CLIC6	RP11-347C12.3
XAF1	C16orf74		HLA-DMA			LGR6	LSM3
TRIB2	PCDHGC3		FAXC			ANTXR1	C17orf53
FGF1	SIDT2		SCARA3			GUCY1A3	CXADR
SMPD3	MUC3A		CRISPLD1			KHDRBS3	NAAA
GLS	AIF1L		SLC44A3			ARHGAP6	MAPKAPK3
PRKAA2	TNFAIP8L1		OSR2			CYSTM1	TIMM21
SH3PXD2A	CELF5		FRMD3			TPST1	OSBPL5
ELF5	NCAM2		PRSS16			FN1	MTSS1L
CALB2	COL9A2		C19orf82			HHAT	STOM
EPHX4	MICAL2		METTL7A			PBX3	INHBB
BEND7	CNTRL		OASL			AKR1C3	TMEM181
TMEM140	NANOS1		SCN3A			RASSF8	LDHD
RCN1	MAP10		DPF3			ATOH8	LRR1
NPAS2	ATRIP		PTGES			CLCF1	CKAP2
LAMP3	TUBB3		TM7SF2			TIMP3	PPP2R3A
TCHHL1	RRM2		SLC40A1			PLEKHH2	METTL8
TESK2	NEURL1B		FGFR4			LARP6	ZNF695
IGFBP5	CACNG4		TMEM71			DMTN	KITLG
C17orf82	KRT86		NMU			KCND2	ACOT7
MYPN	FAAH2		MAML3			NNT	CEP72
SCIN	TPM2		C1R			ELAVL2	GOLGA7B
KCNMB4	STMN3		SNTB1			RUNX2	TMEM63C
GPC5	THSD4		TUB			CENPV	CAMK2G
SERPINB8	SUSD3		TMEM59L			TLR4	GLUD2
IFIT2	CRAT		DPYSL3			DNER	TNFAIP2
ABCA5	HSPB1		GPR98			SLC7A2	ASF1B
STARD4	CCDC159		CCDC92			CD14	HAUS8
HSD11B2	ICAM5		TSC22D3			SNAI2	CCSAP
TBXAS1	PRIM1		TFPI2			KIF5A	PLEKHA2
KCNK3	MYO15B		SYT12			HEG1	KBTBD6
ARHGAP31	ARHGAP33		GAREM			ROBO3	ITPR3
SLIT2	ABLIM3		CCDC102B			NDRG2	DNA2
CDH16	LGALS1		NUP210			IGSF10	PHIP
SELL	RRAS		CYP2J2			RNF150	ABHD14B
PRKD3	FAM111B		TNFAIP8L1			CYP24A1	TMEM123
PEG10	C16orf93		EGLN3			FAM131B	CEP55
MMP13	DNASE1L2		RHOU			EGLN3	DHTKD1
FZD8	NME3		RASSF4			IL8	ROBO1
VEGFA	SLC25A30		RNF182			PDE1C	L3MBTL3
GNAO1	CATSPERG		LIPG			MFGE8	NUBPL
CCDC71L	RARA		GGT7			HES7	YEATS4
EGLN3	ARHGDIG		ZNF512B			HIC1	GCNT1
C10orf111	PMP22		MPP2			TMX4	GGCT
LGR6	PLEKHH1		RFX3			SETBP1	NLN
DENND2C	LRRC46		CARF			HELZ2	MORN2
C2CD4A	ENTPD8		JUP			PMP22	SH3D21
UPK1A	RET		FHDC1			GLP2R	PRSS27
SLITRK6	ST6GALNAC2		HSD17B7			EPDR1	MUC16
DLX3	CDC25C		DMTN			WBP5	TIGD1
ANKH	SYTL1		SCN9A			SHOX2	BOP1
XYLT1	NAALADL2		CCDC106			PLAG1	XRCC3
FAM110B	ANO1		CALCR			ACSL4	CHTF18
GREB1L	AMZ1		RPS6KA2			C1R	EVL
NFKBIZ	GINS2		HLA-DMB			ZNF518B	MCM4
MMD	CXCR4		CIITA			ALPK2	SKP2
MAPRE2	ASPHD1		LRRIQ3			SEMA6B	DHODH
SERPINI1	ATP6V0A4		CXCL10			ITGA1	TMEM128
ZBTB38	CCM2L		CALB1			PCDH17	TXNIP
KRT3	GPD1L		SDC2			EBF4	SLC2A12
ELL2	ANXA6		BDNF			RANBP3L	PUS7
FUT9	SOX12		GALNT13			COL4A2	C5orf55
PRRG4	ADCY5		CELF2			CFB	ARHGEF39
CCL26	ABCA12		RTN4RL2			STMN3	DTD1
CNTN3	TFF3		LMTK3			FZD7	POLD3
SPTB	TTC39A		APOBEC3G			PLEKHS1	YIF1B
BRINP3	CAPN13		C10orf54			NGFRAP1	ENOSF1
GPR37	TMEM256		NICN1			STK39	RPA2
INPP1	ENTPD2		BCAM			NMT2	SLC22A5
GEM	TSKU		PHACTR1			CCNO	FAM114A2
NLRC5	DUSP4		NADK2			MYH15	LRRC58
TMEM5	HNMT		EBI3			MFI2	EPB41L4B
MTMR2	PADI3		KBTBD3			AC129492.6	SH3RF2
SNX25	CELSR2		DHFRL1			HLA-B	KIF18B
IFI27	HES4		TGFB3			MSN	POLA1
PPARGC1A	SERHL2		CDH11			FYB	TMEM79
ATP1B1	ZG16B		SMAD6			ZC3H12C	ATP2C2
ID1	SPOCD1		SNX10			PLA2G4A	CHAF1A
S100P	DCDC2		DPYSL2			SSTR2	RACGAP1
PDE10A	SULT1A1		LYPD1			VGLL3	ABCC6
NUPR1	SH3TC2		APLP1			GNAO1	TK1
IGF2BP2	KLHDC7A		CGNL1			MAPRE2	CCNF
CEP85L	FKBP5		CCDC121			SDR16C5	NUDT12
NUAK1	PCYOX1L		CITED4			DPY19L1	IFI27L1
IFIH1	LMNB1		MAP2			GEM	ADORA2B
KLHL13	HIST1H2AE		PYROXD2			SMOX	ST3GAL1
CCDC80	RAB27B		ZBTB42			MLK4	SPC24
ERBB4	ZBTB7C		RAC3			SLCO3A1	NXPH4
IFI6	ADORA1		KRT7			IFI16	CDKN2C
NKX3-1	C2orf81		RUNDC3B			AUTS2	TRAP1
CSGALNACT1	KRT19		ACTA2			CPNE2	PLXNB1
FAM84A	FAM83A		KIAA1199			RGS5	UPK3B
CYB5A	CTXN1		MMP1			C2CD4A	IVD
SOX9	PGM5		PTHLH			MAN1A1	TSPAN9
DDX60	ETNK2		TMOD2			MARCH8	RTEL1-TNFRSF6B
PLXDC2	SLC27A3		ZFAND4			EID3	ESPN
TSC22D3	LTBP1		CLU			SPTBN4	GSTM3
TSPAN5	SYTL5		CXXC4			KRT3	GM2A
ARNT2	PLCH1		RGS14			B4GALNT4	GSTCD
CLCN4	DHRS2		ADAM22			GPRC5C	FAM83D
PLSCR1	VGF		MXRA8			ARMCX3	SNRPF
PPAP2A	AC026740.1		RPH3AL			HLA-A	ERBB2
INHA	RIBC2		DCAKD			LAMB3	ECI2
PDZRN3	ITGB6		SOCS1			SCGB1D2	DCTN3
OTUD7A	TNFAIP8		ACVR1C			SLC7A7	DLX3
HLA-DQB1	MATK		FBXO4			KLHDC7B	CCND1
WLS	PROS1		GNAO1			PDE1A	ZNF789
RASL11A	C9orf152		GBP4			DNAH10OS	HMGN3
RASSF8	PLEKHN1		PPFIA4			PRPS2	NCAPH
SLPI	SULT1A2		SH3RF3			POU6F1	RFC5
PDE5A	ABCA2		FAM78A			FERMT1	EXPH5
TMEM55A	TMEM229B		NUDT18			SLFN11	POLA2
PLXNA4	NTN1		P2RX6			ITGB8	ATF6B
FAM189A1	CREB3L4		CA12			ACOXL	MCM10
PLEKHM3	PDGFB		ZFPM2			COL6A1	MROH6
NKX3-2	MEGF6		PTPRU			CCDC136	HCAR1
SHC4	INHBB		ONECUT2			PARP14	TBC1D7
PAPL	EFHD1		OAS1			AGPAT9	PUS7L
SP100	HIST1H4I		PTGFRN			WNT9A	TRIM59
NYAP1	ARHGEF38		SLC4A11			PARP9	SYT15
TMCC2	KREMEN2		MBNL3			HIPK2	CYB5RL
HERC6	HIST1H2AI					SLC7A11	KIF26A
GRIP1	APOBEC3B					ARHGAP31	NUDT15
ZBED6CL	MPP2					GRAMD1B	IFIT2
SLC5A3	FAM46B					FBXO41	PIBF1
SLC6A12	CAMK2N2					TNFSF9	WDR76
TSPAN6	ELOVL6					NPC1L1	ZNF300
KTN1	PCSK4					LRP12	ZNF367
AKR1B1	CCDC78					LRP2	PPFIA3
TRDMT1	LRRC26					TNFRSF14	CENPQ
MAP7D2	CD8A					C5orf27	PLP2
TLR2	ABCA7					NKX1-2	AASDH
SLC7A8	PYCARD					SRPX	SRPK1
BPIFA2	SMIM1					DTX3L	IDH2
FILIP1L	B3GALT5					PIWIL4	ZFP69B
CASP4	LEPR					IL11	TMEM209
ZNF114	HIST1H3H					PSMB8	TCF7L2
VGLL1	HIST1H2AG					PRKAR2B	PECR
LXN	CARD10					GDF11	EXOSC8
FAM13A	SLC24A3					CEACAM5	MRPS25
F3	GREB1					GLS	LACE1
PPP1R36	CTD-3193O13.9					FCGBP	MRPL1
SPRY4	SLC26A2					RAB3B	COMMD7
DMD	PLIN4					ICAM1	CCDC159
PIP5K1B	ASCL2					UGT1A7	B3GNT3
CTHRC1	ATG16L2					MID2	FHIT
PKD2	DSCAM					ZIC2	C4orf46
SYT11	CA12					SGCB	NOC3L
OAS3	PDZK1					SNX25	HIST1H2BN
ARG2	C6orf141					CCDC85A	ADAMTS17
SAT1	KIAA1324					IL17REL	TDRD1
PDE4D	CCDC109B					TSPAN12	FAM174B
OAS2	SLC16A6					CNTD2	ANKRD13A
TMCC3	MST1R					CTSF	LY6D
MRPS6	TMEM44					OSGIN1	RMDN1
ANKRD35	LMCD1					EEF1A2	RAD51
TMEM136	DUSP13					SHROOM2	SEPT8
TES	SCUBE2					VEGFC	DPH6
HIVEP2	GRAMD2					SERPINB5	NIPAL1
ZBTB25	RHBG					CCL2	LIPT1
GLP2R	TRIM7					SESN3	DPCD
ADORA2A	MYB					CCNA1	PNPO
RASGRP3	HMMR					PTGR1	AURKB
COL4A3	OLFML3					CSMD1	DCPS
CTSZ	AFAP1L2					TLE4	C3orf14
BCL6	PGLYRP2					ALOX5	SGK223
TENM1	ATP8A2					PRKG1	HMGB2
CGNL1	CDCA7					GIMAP2	CACNA1D
DUSP1	SLC26A1					AC096677.1	CEP44
IFFO2	PLEK2					PGF	PAPLN
BEX2	ACKR3					CTGF	RHNO1
RRAGD	PRRT4					SUSD4	GATA6
DDX60L	C5					MAPK8IP2	ULBP3
UPK3B	ST8SIA6					CBS	BCAM
IGSF10	NRK					HSPB8	SDSL
AKNAD1	LRG1					EPHB2	NCAPG2
BTC	ST8SIA4					BEST1	TSEN2
AC129492.6	TM4SF1					FTH1	ALG6
TAP2	MUC5B					CALB2	SCIN
TNFSF9	MAPK11					SGK1	PTRH1
TRIM21	PLIN5					KIF3C	SLC25A30
SH2D4A	KRT15					LEPREL1	PGAP2
AASS	KIAA2022					PPP1R3F	MANEA
PLA2R1	GRIK3					SLC38A4	SEMA4G
SGPP2	CREB3L1					TRERF1	ARHGAP10
C15orf48	CALML5					ABCG1	UBXN11
SGK1	LFNG					G0S2	RBKS
GRAMD3	EGR3					SIGLEC5	CHEK2
SLCO4A1	UGT1A6					NAV2	WIPF1
PMAIP1	FAM65C					CYP3A5	SCARA3
SLC14A1	CAMK2B					FILIP1L	TGFB3
LAMB3	KIF12					TSPYL5	TMEM254
COBLL1	C15orf38					GPR176	GPR135
SDK2	CISH					SALL4	SMC2
SPRED1	AMBP					NLRP1	CTNNBIP1
PAPSS2						GPR133	CDCA7L
SMCO4						ARHGEF25	SLC19A3
SNX27						NEIL1	ARSJ
GPX8						SLC27A2	RBFA
BPGM						PDGFRL	LYRM7
CAPN8						AXIN2	GGT5
CTH						SLC6A13	CYP1A1
ROBO1						CDK18	GRHL1
SYP						TSHZ2	TATDN3
NAP1L2						CASQ1	SGOL1
FAM107B						TBKBP1	SLC5A8
NFKBIA						BHLHE40	FSTL3
PNRC2						CLDN11	FMN1
PDE4DIP						ACO1	RNGTT
SSFA2						STC1	DYNC2H1
ZCCHC7						FMOD	CSE1L
PTGES						BACE1	USP18
GLRX						MARCH9	CDC20
RNF152						STEAP1	CDC6
C19orf66						TMOD1	WDR62
ODAM						FOXP2	CCDC167
S100A4						NXPE2	ZC2HC1A
NMT2						ZNF239	MSH2
NMI						MMP13	C20orf194
MAP2						LRRC20	CETN3
SH3KBP1						GNB5	SEMA3F
STEAP4						GRB14	INTU
HS3ST3B1						ARNTL	MB21D2
KIAA1324L						MRPS24	IDNK
TLR5						UBASH3B	PGAP1
EPAS1						EGFL7	ECM1
MYO3B						NRCAM	ELP4
KLB						FOS	LYRM5
DLX2						HLX	GPATCH11
CYSTM1						MAB21L3	FAR2
HIC1						C16orf45	C5orf63
MATN2						ZNF462	WDR35
AQPEP						GPX2	MTERFD3
SYNE2						HS3ST3B1	BUB1
HERC3						SLC12A4	UFL1
IFITM1						TMEM200C	MEST
NR4A1						NADK2	LPHN2
UPK2						GMPR	SELENBP1
C8orf4						AURKC	ZNF750
UHRF1BP1L						HS3ST1	CENPM
IFIT5						ADAMTS6	ZNF551
SYK						GPLD1	TNS1
FES						AKR1B15	HEXIM1
SLC7A11						NLGN2	DBF4B
CHRD						TRIO	TRAF5
IRF1						GLIS2	LRRC40
MYRFL						EVA1A	CRAT
BIRC3						PALM3	CCDC41
RCAN1						KLHL23	ARHGAP8
GPR87						PTGER3	SMIM5
PARP12						SELE	MDM1
ARHGAP19-SLIT1						MAST4	SPINK8
NMB						NLRC5	SEPT6
ARL6						TMEM140	RRM1
OPHN1						NR4A3	C9orf142
UNC79						KLHDC8B	NSMCE1
NEK9						PRDM11	MAP1LC3A
SECTM1						ZNF358	SPTLC3
AP005482.1						MED12L	ADORA1
PFKFB2						PALLD	ARHGEF9
LIMCH1						PTPRM	USP13
HPGD						MOXD1	ESPL1
FRMD3						C19orf66	FANCM
EGFR						MAP1B	KIAA0895L
ZBTB5						NYAP1	PLCB3
YOD1						HEY1	CCNA2
EFNA5						SDC3	ZMIZ1
OPTN						FBXO24	VRK1
VWF						MST4	L1CAM
ERN1						UCHL1	C1orf123
C14orf37						TEF	NUDT1
STOX2						ADARB1	AUNIP
IFI35						EHD3	DLG2
OVGP1						CTSH	H2AFY
SPG20						KLF15	NAPRT1
SEMA6A						DAPK2	PCBD2
PARP14						BCL6	PLK4
ATF3						KCNJ13	KIAA1328
LARP6						HDGFRP3	CDCA2
SEPT3						TRIM31	TIAM1
C2CD4D						FBXO2	ZNF519
DHRS3						PAPSS2	RWDD2A
TGFBR3						ZNF354C	MBLAC2
CAPN2						ARHGAP28	ZNF678
GSPT1						CNTN3	SLC25A15
DTX3L						EXT1	GPRASP2
BOC						PAM	ERP27
TUFT1						HNF4G	NBEAL2
CNNM1						TG	FOXM1
OSMR						ARNT2	S100A14
TFDP2						AMOT	GCHFR
TMOD1						EREG	PDCD4
EPHA6						CEP85L	C14orf80
TRIM29						ST6GAL1	CTDSPL
SLC44A1						SAA1	SYT8
PLEKHF1						SH3KBP1	POLR3G
HPS4						SLC6A16	MTBP
CPE						PLCXD3	NR2C1
C1GALT1						PIM1	SLC4A7
CPEB2						CREM	GALNT18
KANK1						AQP6	FGFR2
AVPI1						PTPRZ1	HELLS
WDR17						CEP19	SPAG5
EFNB3						FHL3	CHML
IL17REL						TMEM55A	CTC-349C3.1
GPR158						HOXC8	GEN1
C8orf47						RNF130	BRI3BP
TMOD3						SLAIN1	GINS1
NHSL1						PHLDB2	CPM
DLG4						MAP3K10	POP1
PTRF						RASGRP3	CLHC1
KIAA1024						ITM2C	CDC45
WDR96						HLA-DQB1	ZNF684
PPP1R9A						CES1	ACSF2
TAP1						SCCPDH	LYRM9
FNDC3B						IKZF3	ORC6
MARCH8						C1orf226	CRABP2
HEYL						DHRS7	RNASEH2A
AGPAT9						FAM69B	ODF2
MUCL1						TBX3	C19orf40
SLC30A4						AQP1	ERCC6L
ITSN2						RERG	TPM1
SLC9B2						PHYHIPL	P2RY2
MCOLN1						ITGA2	LTBP1
RAB3IL1						ZNF607	PBX1
KLHL15						GBP2	AP1S3
QPCT						LOXL4	SEMA7A
FNIP2						KCNK3	SUV39H2
IRF7						AFF3	MCM6
CSRNP1						HDAC9	C18orf54
PARP9						SORBS3	WDR92
GPR98						PHF15	HILPDA
RNF19A						ABCA10	DSCC1
PGM2L1						PLA2G2F	SMC4
FURIN						ORAI2	MKS1
RP11-47I22.3						GCOM1	CHEK1
GLCE						MAT1A	COPG2
SETDB2						TBC1D4	RAD18
ITPRIP						UNC79	PTTG1
CASS4						VWA1	MAPK4
ZC2HC1C						ABAT	TMSB10
VAV3						CCDC160	OSGEPL1
CREBRF						GREB1L	BOLA3
RNF2						PI3	ANKRD32
EIF2AK2						DDR2	STMN1
TRERF1						SAMD11	TM4SF1
TRANK1						RORA	EEA1
HMGN5						SUPT3H	SLC16A9
THEMIS2						GAS7	REEP4
ATP11C						MPP1	CD82
USP46						NR4A2	NUP205
GUCY1A2						FBN1	PLAU
YPEL5						CD109	RBM43
C11orf74						C11orf86	C15orf38
MPP6						ZNF641	SLC25A16
WSCD1						GPER1	DHRS2
MALT1						MRVI1	RASA3
PC						GOLGA8B	CCNB1
CHAC1						CFHR3	NIPSNAP3A
CLGN						SVIL	TTF2
KLHDC7B						E2F5	RGS10
WNT6						CDKN1A	SLC40A1
SLC2A6						APOL1	MYBL2
TMC1						LURAP1L	XYLB
MFGE8						FAXDC2	LIAS
ARNTL						NUDT6	PKHD1
GPLD1						FAM89A	SGOL2
LDLRAD4						ZSWIM5	ZNF682
SLC22A15						CASS4	BRCA2
ZNF460						PLEKHG2	SOD3
SLC17A7						LIFR	ZNF736
SPIRE1						TMEM8A	ADAM19
KLF5						ITGA5	RCCD1
PARM1						MAPK8IP1	PXDN
DUSP2						HIF1A	C4orf33
MEF2A						PRRG4	CENPE
C20orf196						NR1D1	IGFBP4
TP53INP2						FOXD2	TMEM86A
CCDC6						TSPAN33	LHFP
GHR						EPOR	HSPB1
OASL						PTPRE	VEPH1
SDCBP						WTIP	CTPS2
ISG15						NAV3	ECHDC1
CAPN14						RARB	DTL
PDK3						TTC28	NEBL
RFTN1						HSD17B14	KDELC2
IRS2						CTNNAL1	IL12A
TCHH						FSTL4	COL18A1
ITGA5						DAGLA	TFB1M
KIAA0355						GNAL	AMOTL1
KRT4						SRPX2	MEIS1
FOS						HPX	FANCI
STK38L						MRPS6	RFC4
PTS						SPTB	MMS22L
MVB12B						MGAT5B	CCBL1
SIK1						C14orf132	CEP41
BTG1						MCOLN2	NANOS1
GULP1						CACNB1	CD101
MECOM						ATP1A4	KIF11
FOXN3						CDIP1	ACKR2
FBXO2						NR4A1	ARHGAP11A
CHD9						ADCY7	EPHX2
OTUD1						ZSWIM6	EMP2
TPST1						BDH1	DUSP4
CCDC89						NPIPB6	ARHGAP11B
APOL2						MESDC1	MAD2L1
POU2F3						BCO2	HIST1H3H
TSC22D4						FADS3	TTC26
MLLT3						ADAMTSL5	TTK
MST4						HERC6	ENOX1
RERE						SCGB2A2	DAPP1
THPO						CALB1	HJURP
HMOX1						OTUD1	HSPB7
CLCF1						NEXN	TMEM229B
SOAT1						BHLHA15	NHLRC3
HIPK2						CCDC64	FAH
MANBA						CA11	FAM198B
BCL2L13						ITGA10	ZNF608
BRD4						C10orf10	HAUS5
MAOA						CYP4X1	MOK
PNPLA6						NETO2	CPNE8
CCDC82						MSRB3	HIST1H2AG
FAM133B						HTR3C	POC1A
ALPP						ZNF219	BRCA1
THRB						ASAP2	CAPN13
HLA-F						COL7A1	ZNF185
SNN						THSD1	HIST1H2BG
MBNL2						FADS1	TAF9B
PRSS23						GRAMD1A	DCAF16
ZSWIM6						EVA1B	PADI2
MAML2						SPEG	MYLK3
HSD17B14						ZNF775	S100A16
HLA-C						ADM2	ANLN
MRC2						RASL11A	REEP6
AMPD2						MALT1	PAQR7
GAD1						COL27A1	PBK
IL6ST						FBXL7	ATAD2
NEDD9						SOX9	TMEM144
ZSCAN12						HERC3	CDK1
TMEM81						CACNA1E	ANXA1
CITED1						CA8	SFXN2
TBX2						TIMP1	SHCBP1
RAB9B						TRDN	PITX1
ID2						PRKAA2	HK2
INTU						COL12A1	DSC2
KIF1A						ELL2	TMEM241
SLC9A2						MCC	POF1B
PRKCE						CD40	RAD54L
ITPR1						WDR72	LYPD6
PNRC1						BMF	KIF15
AGFG2						COL1A1	DIO1
SDCBP2						IGFBP5	CDCA8
ETS2						EPS8	ALG10B
LYST						BPGM	NCCRP1
TIMP3						HHLA3	TMEM40
JDP2						TUBB3	EFCAB4A
BHLHE40						IL6	ALG10
						STK17A	FLNC
						COL24A1	KIAA1161
						SNAI1	NDC80
						FRMD3	ATAD5
						IFITM3	PLK1
						CSF1	SCLT1
						UNKL	CCDC109B
						PCDH1	CASC5
						PTPN13	C5orf34
						CLIP2	TANGO6
						YPEL5	SASS6
						THNSL2	GTSE1
						SRXN1	ZWINT
						FAM83A	ALDH1A3
						LAMC1	KIF24
						ZBED6CL	PRIM2
						CADM4	KRT13
						ZNF177	MEX3A
						DPYD	RPGRIP1L
						DZIP3	MAN1C1
						PPARA	EPHB6
						PLD6	IL17RE
						TAP1	MCM5
						KIAA1614	EFEMP1
						C5orf30	NCALD
						BEND6	PRC1
						HBEGF	CCDC77
						CPEB2	HPDL
						CTD-3088G3.8	PRR15L
						ARRDC2	PARP2
						PLCL2	RFC3
						GPRIN1	SUV39H1
						CCDC92	WDPCP
						VOPP1	TRPV6
						RAET1G	EMP1
						GBP1	RHOB
						TMEM217	ACOT4
						HUNK	XRCC2
						TP53INP1	SH3TC2
						COL9A3	ADAT2
						MAP7D2	CARD9
						ID1	FAM211B
						SLC2A6	MSX2
						TMEM5	PGM5
						KAL1	BNIPL
						FOLH1	DNAH11
						PLCB1	KIFC1
						NR1D2	SKA2
						C7orf31	CCNB2
						BHLHE41	NRK
						UGDH	C12orf4
						RGS2	ANXA3
						MMP24	BARD1
						FURIN	NCAPG
						EDNRB	FANCB
						BAMBI	C11orf82
						RNF217	CENPF
						SIPA1L2	DLGAP5
						TMEM38A	KIF4A
						RCN1	CCDC138
						ARHGEF10L	ANXA6
						APOE	PKMYT1
						SLC6A12	STAC2
						CREB5	MMEL1
						ARG2	FANCD2
						RAB27A	MELK
						ITPKB	SPNS2
						CDK5R1	BUB1B
						SEC14L2	C9orf152
						HHIPL2	LIPG
						KLHL21	CRIP2
						CHST15	MACC1
						PPP1R15A	TMEM194A
						LSMEM1	ADIRF
						KIAA1462	KIF2C
						HPGD	TMEM237
						SLC2A13	TFAP2B
						RRAS2	MICAL2
						DBNDD1	NUSAP1
						ZBTB46	B3GALNT1
						ZXDA	PDGFB
						NRGN	ZNF93
						SLCO4A1	ELOVL3
						DTX3	HR
						GOLGA8A	WDHD1
						FAM107B	TCHHL1
						VEGFA	RAB27B
						FAM222A	ARHGEF4
						CDKN2B	CDKN3
						STAMBPL1	NUF2
						TEAD2	TPX2
						PLEKHM3	OIP5
						ZFAND4	FSIP2
						CEACAM6	EFHD1
						ZCCHC7	SULT1A1
						ZNF460	DEPDC1
						BCORL1	KRT19
						CD34	SULT1A2
						EPB41L3	CIT
						FAM117A	TRIP13
						MARK1	CENPH
						ADCY9	PREX1
						NKX3-1	SLC18B1
						SLC16A1	UBE2C
						GNAI1	FAM111B
						MYL9	CX3CL1
						ALDH5A1	ARHGAP40
						ZNF496	ACSS1
						PTP4A1	CREB3L4
						SH3BGRL	RASAL1
						PITPNC1	PLCD1
						SDCBP2	SGK2
						TLL1	PARPBP
						TBC1D1	CPA4
						GKAP1	TMEM154
						HSPBAP1	TROAP
						CDC14B	MKI67
						AGAP2-AS1	TOP2A
						ZCCHC24	TYMS
						ACKR3	IFT172
						MAOA	THSD4
						LRRC8C	PEG10
						MYPN	TUBGCP5
						PCDH7	TH
						SMURF1	TICRR
						ZIC5	OTUB2
						DRAM1	TRAIP
						AGAP3	CKAP2L
						RNF2	ELOVL6
						NFKBIA	MLKL
						ZNF280C	PDSS1
						ABCA1	GLDC
						ZBTB38	CENPW
						OGDHL	C4orf21
						GPR87	KLRG2
						PER1	PLCE1
						SMAD7	CYP4B1
						PAIP2B	BLM
						ENPP1	COL5A2
						CAPN14	ASPM
						WASF3	KIF20A
						CDON	KRT23
						TNS4	ATP13A5
						PLEKHF1	CYP1A2
						SERPINA5	KNTC1
						CEBPD	ATP13A4
						COBLL1	AIM1L
						ATP8B2	ADAMTSL4
						MDFIC	SKA3
						RASGEF1B	ENC1
						LRRC61	ABCA12
						CPNE4	SRBD1
						PLEKHA5	PLEKHH1
						MUC20	ARHGEF38
						PPAP2B	CCDC150
						LHFPL2	PLEKHG7
						THBD	COL16A1
						ZBTB47	SAPCD2
						MTSS1	FA2H
						SLC5A3	DIAPH3
						IRF2BPL	PLCH1
						CMBL	IVL
						SMYD3	A2ML1
						ZFPM1	POLQ
						GAB2	RNF128
						PHLDA1	RRM2
						ZDHHC8	NEK2
						MEGF9	PXMP4
						PPP1R36	C2orf54
						PLEKHG4	AC004381.6
						FRAT1	GRAMD2
						SBK1	ESCO2
						IER3	KRT15
						PER2	GDPD3
						AP5B1	IQGAP3
						STAC	ABCC11
						LRFN1	KRT81
						ID2	CA12
						SLC12A5	SUSD2
						EML1	DGCR6
						SLC46A1	PKP1
						CIC	SLC15A1
						NUPR1	SLC6A4
						SLC38A2	EME1
						TNXB	MICALCL
						SOX12	GGT6
						KCNAB2	C2orf72
						KCNS3	AXL
						SIK1	FAM65C
						WFIKKN1	PITPNM3
						RGS12	RMI2
						PELI3	LAMB1
						ME1	PALMD
						PRKD3	UNC5B
						CSRNP1	PCYOX1L
						TBX19	PHACTR1
						SESN2	SLC9A2
						HOMER3	S100A8
						PLXNA2	KIF20B
						CAB39L	BRINP3
						KLHL22	LRRC31
						PDK3	CCL22
						IQCD	RAD51AP1
						AVEN	KRT4
						SOWAHB	WNT6
						AIFM2	ATP6V1B1
						PPAP2A	CENPI
						FBXO44	CISH
						KIAA0319	SERHL2
						GRAMD3	CCDC3
						MTUS1	ANO1
						GADD45B	CST1
						HSD17B11	CENPK
						SHROOM1	ENDOU
						NPNT	LMNB1
						ZFP41	OTOR
						GALNT2	RNF222
						DBN1	FUT9
						CKB	TGM1
						F7	PRODH
						KLC2	GJA5
						RASSF5	MYO7A
						METRN	CORO1A
						RAB6B	NPR3
						DISP1	VIM
						ANO3	SLC16A10
						EOGT	AC110619.2
						FAM182B	CLIC3
						RP11-93B14.6	INPP5D
						FOXN3	CXCL14
						KLHL29	MAL
						NFIC	SCEL
						OPTN	BMP7
						IFI35	VSIG8
						TJAP1	KRT9
						ATHL1
						AMPD2
						TIGD5
						ETV6
						DNAJC18
						ADAT3
						SERTAD4
						TESK1
						CSGALNACT2
						CASKIN1
						DBP
						AZGP1
						IRF2BP1
						CYP39A1
						IGSF1
						LRRC37A3
						MT-ND1
						FAM83F
						CRISPLD1
						TLN2
						PTS
						ZNF747
						FYN
						MT-ND2
						MOSPD1
						CMYA5
						SOWAHC
						NOS1AP
						MICAL1
						CHAC1
						TNFRSF11B
						EID2
						QRICH2
						LOXL2
						MAFG
						PCTP
						SH2B3
						PLAC1
						KCNK5
						SNN
						SLC52A3
						INSR
						PKM
						TARSL2
						CSRP2
						ZNF670
						SRC
						SECTM1
						PRKCE
						LNX1
						MGP
						ZNF879
						NHS
						CCDC71L
						RCBTB2
						PARP4
						TCEAL3
						ST6GALNAC6
						FHL2
						FAM71E1
						B3GALTL
						UBA7
						SIGIRR
						DIRC2
						NUDT14
						ZNF444
						C8orf58
						FOXD4
						WSB2
						C8G
						SCN8A
						SIX4
						GPR37
						MUC1
						CXCR5
						OGFR
						NNMT
						PHGDH
						SYNGR3
						SELM
						SERPINA1
						RASSF3
						TFE3
						WNT2B
						KEAP1
						IRF1
						CCNY
						FBXO27
						ZNF628
						REPS2
						TDRD7
						UBTD1
						SUSD1
						NPAS1
						ORAI3
						NLRP2
						C1orf56
						GLRX
						PRDM1
						VASP
						MTMR2
						RALGAPA2
						MYLK
						SESTD1
						SEMA4D
						DSE
						PPP1R26
						BRD2
						SYNJ2
						HIVEP2
						C9orf37
						SETD1A
						SEMA6C
						NMNAT2
						DNAH17
						FBLIM1
						MAFK
						SNTB2
						AMIGO2
						STRA6
						ERBB4
						TRAF1
						DIP2C
						TSKU
						HSPA12A
						CALD1
						RTN4R
						TBL1X
						TMEM45A
						ZCCHC3
						SIK2
						SLC25A4
						C2CD4D
						DENND3
						CALHM2
						LRRC37B
						SOAT1
						ACPL2
						GCLM
						PKN1
						HGD
						ZNF329
						SERPINE1
						ABHD15
						TPBG
						PARP10
						EIF5A2
						HCAR2
						TUSC1
						ZNF48
						BBS12
						LRFN3
						GTF2IRD2
						SEMA4F
						VAMP1
						DYSF
						CARHSP1
						SOD2
						BTN2A1
						KIF13A
						TBCEL
						PRRT3
						PGM2L1
						SNX10
						FUT4
						SH3BGRL2
						SNX9
						PHF13
						AVPI1
						XYLT1
						IQGAP2
						TLR7
						ARHGAP21
						MAGEC2
						TTLL7
						CSF1R
						MUCL1
						TSC22D3
						RRAGD
						PDE4DIP
						SQSTM1
						CST3
						FAM69A
						GRB10
						BCL2L11
						PDE7B
						ANKS1B
						PIM3
						SLC4A8
						EFCAB5
						INPP5J
						IER5
						SAMD5
						SPSB2
						ECE1
						STEAP4
						CARD6
						CLDN9
						IQSEC2
						FGF12
						SYK
						JAG1
						ATF4
						MAFF
						BRD4
						SERPINB8
						ANKRD10
						TEX9
						PLOD2
						TAP2
						MYADM
						MCAM
						EFNB2
						ST3GAL6
						ST8SIA1
						EML5
						ABHD8
						PQLC2
						PDE8A
						PAQR6
						WNT4
						ADM
						MXI1
						RELB
						TUSC3
						SERPINB1
						MED10
						BIRC3
						AKR1E2
						RNF24
						EGR1
						ASTN2
						C1orf145
						PHF11
						AC079210.1
						EPB41L4A
						TAS1R3
						RAB17
						ABHD4
						SLC7A1
						PRICKLE3
						RAB30
						MMD
						STAT5B
						TSSK6
						EYS
						ZNF862
						GADD45G
						GSPT1
						NUMBL
						C1QTNF1
						RILPL2
						SLC6A6
						SPRED1
						ADD3
						ZFP82
						SRF
						N4BP2L1
						TCFL5
						OSGIN2
						LEPRE1
						EPHB1
						PRR15
						TIPARP
						TGFB1
						PHLDB1
						ZNF513
						DDX60L
						TMC4
						FZD5
						NIPA1
						C11orf84
						ACRC
						FXR2
						PRKACB
						C17orf59
						DNMBP
						PLEKHM2
						HSPA2
						TNC
						EML6
						ANKS6
						IQCJ-SCHIP1
						CTSS
						MAGIX
						AFF1
						BCL2L13
						NFATC4
						SYT12
						MVP
						LRP10
						ZNF787
						THRA
						LONRF1
						TECPR2
						CD274
						FAM110B
						ADA
						ADCK1
						TSC22D4
						AKAP6
						USP32
						SNTA1
						CD36
						HGSNAT
						C10orf54
						ABHD17C
						SFTPA2
						TMUB1
						MGAM
						MAP3K11
						CACTIN
						NRF1
						RDH16
						TBC1D17
						GNE
						RFX1
						ZNF672
						FBXO6

## Sheet: EMT genes colonies
EMT related genes upregulated in breast adenocarcinoma cell lines plated at low density and treated with EZH2i for 14 days (F.S1L)
MCF-7		MDA-MB-231		SKBR3
SERPINE2		NNMT		NNMT
BDNF		SERPINE2		SERPINE2
LUM		BDNF		SERPINE1
COL12A1		MMP1		COL12A1
TFPI2		APLP1		TNC
FZD8		TFPI2		PLOD2
SAT1		MMP3		TNFRSF11B
GEM		TNC		LAMC1
VEGFA		HTRA1		MYLK
TGFBR3		PTHLH		LOXL2
DAB2		ACTA2		RGS4
ID2		COL3A1		CDH2
COL5A3		EFEMP2		BASP1
SPP1		COL1A2		CALD1
TIMP3		DPYSL3		SGCB
ITGA5		CDH11		SPP1
SLIT2		MGP		TIMP3
EDIL3		SNTB1		TIMP1
MATN2		KHDRBS3		EDIL3
CTHRC1		MVK		TGFB1
EMA5A		C1R		GADD45B
KANK1		PDE1A		BDNF
IFITM1		CELF2		LUM
MCTP1		SLC40A1		ITGA2
CHRD		PTN		TFPI2
STC1		PTGS2		FN1
NEDD9		PPL		VEGFC
LDLRAD4		EFEMP1		GEM
FGF1		EFNB3		VEGFA
CLDN1		DPYSL2		COL1A1
EGFR		PDGFD		IL6
SYNE2		E2F2		COL4A2
ROBO1		CA12		COL4A1
SDCBP		IL11		ID2
GPNMB		JUP		COL7A1
CLEC7A		DAPK1		MGP
ERBB4		RARRES3		PMP22
PDGFC		SEPP1		SNAI2
FYN		SLPI		ITGA5
DRD1		SCD		FMOD
CGA		DDIT4		MYL9
PLXNA4		SPRY1		FBN1
SASH1		ZFPM2		SEMA5A
IGFBP5		SSBP2		CSF1
LIMCH1				ADARB1
NOG				AMOT
FGF17				GPER1
IGSF10				CTSH
CEACAM1				EPHB2
NAV3				SEMA6B
CASS4				SEMA6C
LGR6				IGFBP5
SGK1				F7
CCL26				FRMD5
				CEACAM1
				NAV3
				CEACAM6
				MYADM
				SGK1
				HBEGF
				CSF1R
				TNXB
				SRC
				CHRD
				STC1
				NEXN
				RELN
				ERBB4
				TP53INP1
				PLXNA2
				FYN
				CGA
				MAP4K4
				JAG1
				SEMA4D
				INSR
				OSGIN1
				SEMA4F
				SOD2
				SMAD7
				IGSF10
				SNAI1
				CASS4
				LGR6
				CCL26

## Sheet: MCF7 EMT-MET reversible
MCF-7 Reversible genes in the EMT-MET system (F.S2C)
Cluster I		Cluster II
TICRR		SEMA5B
EML1		SERPINE1
CCNA2		ZNF175
ACAT2		C11orf86
DTL		RTL1
OIP5		CST1
SLC35A1		PADI1
DBF4		KRT81
FANCB		C8orf4
FANCE		AC092675.3
CCDC74A		GPR78
ZWINT		SLCO2A1
SKP2		CRCT1
ADCY9		CPZ
TRANK1		TP63
SLC25A30		ITGB6
RERG		AP000695.1
SPC25		CLDN1
PVRL3		LOXL2
RAD54B		DNM3
FAM120C		IGFBP3
CENPK		PID1
TXNDC16		ADAMTS6
PRC1		MMP13
LSS		IGF2
SLIT2		ABCA4
RNF144B		KCNMA1
MVK		STRA6
C4orf21		AL603965.1
ARHGEF39		CASP14
LYPD6B		FPR3
RAB26		DIO2
ERCC6L		CYP24A1
EMID1		MMP9
STS		PTPRB
CLSPN		RASGRF1
MKI67		CTSE
KIF26A		SPOCK1
GDPD3		TGM2
TEX30		SEMA7A
NUSAP1		MAP7D2
RIBC2		ANGPTL4
CENPQ		PADI2
DOCK8		NOG
KIF23		GJB4
NCAPG		LIPG
E2F2		AKAP12
FRAT1		GSTM1
ATAD2		CALB2
PIF1		GABBR2
FAM161B		VGLL3
RMI1		S100A3
SHCBP1		PADI3
CDKN3		LIPK
ATP2A3		RAI14
ZNF367		DHRS3
HMGB2		MARCKS
NEURL		SERPINE2
KIAA1257		ADAMTS15
HMGCS1		C15orf48
SMC2		ZNF365
ARHGAP11B		COL4A6
POLE2		AHNAK2
HSPB11		GLP2R
GLA		C1orf95
SLC25A40		NCF2
DBP		GJA1
TCHH		IVL
BRCA1		MRC2
C5		KIAA1549L
RBL1		CACNG6
SKA3		EPHB6
EPHA7		CEACAM1
KAT2B		CPNE4
ATAD5		ITGB3
PLK4		ANXA8L2
PIK3R1		S100A2
TBC1D9		ETV4
C21orf58		PALD1
CHEK2		SNCG
SGOL1		HMGA2
AL441883.1		PTGES
MLF1IP		FAM131B
WDR62		SERPINB5
DGCR6		CCDC65
ATP8A1		KRT6A
BARD1		TSHZ3
GMPR		PLXNA4
GRAMD1C		KRT86
CA5B		FSTL3
KIF11		TM4SF19
FAM46B		ITGAM
BRCA2		OR51E1
FAT4		FGD5
KIF18A		AQP3
GK		DOCK4
TOP2A		ATG9B
TP73		N4BP3
SLC24A3		LAMC2
TTK		TNFRSF21
ATP6V1C2		SEC14L2
CDK1		C1orf116
ANLN		CDKN2B
HMCN1		C1QL4
MBNL3		LOX
PEX11A		IRAK2
CCDC18		PMEPA1
NDC80		S100A4
BNIPL		C17orf72
FGFR3		ADA
PHF17		ITGA2
GPR68		DIO3
POLQ		NR2F1
SMC4		PTHLH
ABCC8		NAV2
PARD3B		TRIB2
TMEM173		MYH15
IL17RB		ETV5
ARHGAP11A		ALDH1A3
C5orf34		BMP1
LRRCC1		GABRP
RAD51AP1		PLA2G2F
RTN4RL1		TNFAIP8
ESCO2		DNAH5
MUC16		AREG
SLFN5		SLC39A2
CD82		COL4A5
CENPI		GAL
SLC47A1		MYEOV
TMEM164		HAPLN3
CCNE2		ACHE
MAML2		TMPRSS11E
TCF19		GPR87
ANKRD35		TUBB3
OLFML3		CMTM3
AKAP5		KRT7
CRYBG3		SMOX
NEIL3		TMEM45B
AKAP9		LIF
PER3		ADAM12
PRR15L		EMR2
CENPF		EPAS1
NUCB2		LAMB3
E2F8		SLC45A1
CEP55		STAT4
ACACB		PTGS1
KIF14		GJB5
TNFSF10		PHLDB2
DHRS2		NOVA2
MPHOSPH9		SRPX2
MROH8		LAT2
NUF2		TMEM40
FRAS1		MAP1B
CA12		FSCN1
CASC5		COL5A1
ALDH4A1		NRP2
ZMAT1		CAMK1D
HIST1H2BJ		FAM13A
GFRA1		DAPP1
ANXA9		DNER
PLBD1		VANGL2
KCTD6		FHOD3
DPYSL5		CALY
LYPD6		RELB
HMGN3		TNS4
SGOL2		SPRY4
AC004381.6		RASD2
FAM111B		KRT83
STOX1		MALL
ITPR2		LONRF3
NXNL2		TNIK
MESP1		LMO1
DUSP2		ITPR1
C6orf211		ADAMTS7
PPM1K		TMPRSS4
FAM198A		TRIM31
TRPC6		SYT13
FUT4		RND1
SLC27A6		IQCJ-SCHIP1
RASGEF1B		JPH2
INPP5J		F3
UGCG		CDC42EP3
DEGS2		ABCC3
DEPDC1		UPP1
TMTC1		TMEM45A
SYCP2		BEAN1
INSIG1		FHL2
PPP2R5A		FURIN
CKAP2L		IL32
KIAA1467		TNXB
ASPM		TUBA4A
NOS1AP		GAL3ST4
RPS6KA5		CAPN8
SYTL4		SMPD3
WNT2B		FXYD5
ALDH3B2		RIPK4
ESR1		PNPLA1
TMEM37		FSTL4
IDI1		HDX
C3orf70		CDRT1
HERC5		CATSPER1
C1orf226		RASGEF1A
ADHFE1		GLI2
DLG2		SYT12
CAB39L		CORO2B
MCEE		ADM
SRGAP3		KISS1
AC119673.1		COL5A2
LRRFIP2		CPNE5
DLX3		CSGALNACT1
KIF20B		RBP4
ISOC1		CD109
B3GALNT1		QPCT
CALCR		BHLHE40
EFHD1		PFKFB3
MYB		CLCF1
P2RX2		GPR161
RNF43		RAET1G
RBM24		TMEM139
PRODH		DSC2
NR4A3		RAET1L
BMPER		CACNG8
PBK		LARP6
XBP1		SLC28A1
RAB6C		GALNT18
SLC39A6		SDCBP2
MAP2K6		PLXNA2
ACSS1		EPHB2
SLC9A2		KRT80
FZD4		ASPHD2
CHPT1		CREG2
CMBL		LY6D
ARHGAP33		IL36RN
CPAMD8		TUBA1A
SLC4A10		SOX8
CDKN2C		SH3GL3
AC087645.1		LOXL1
DMRT2		MYPN
APOD		PKIG
ARHGAP24		GPR115
FBLN2		TNFAIP2
VAV3		FBLIM1
IGSF5		TMC7
KCNK5		ST3GAL1
SELENBP1		DOCK3
ADAMTS19		TGFBI
SPTLC3		MMD
PIP5K1B		ARID5A
CENPE		GSTM4
FMO5		PEAR1
C8orf46		PLEK2
SGK3		FXYD4
SLC7A8		GSTM2
PLAC1		CEACAM6
KIAA1324		TGFB1
PCLO		ZNF532
KRT13		MTAP
FAM46C		HEY1
PLIN1		MMP11
NXPH3		CERK
HS3ST3B1		FYN
HMGCLL1		ITGB5
AGR2		TRIM6
EPHA6		LMCD1
SYNDIG1		PLAUR
SYNPO2		THEG
RAB3B		RIMS4
SLC39A8		CST6
SPDEF		PPP1R18
MYBL1		ARHGDIB
TMEM26		VSIG1
NPY1R		LRP1
LDHD		NDRG4
UPK1A		NFKBIZ
ASTL		BCAR3
STARD13		EYA2
RLN2		COL4A3
C10orf107		DNAJC22
HS3ST3A1		EGFR
ID4		ADAM19
SLC14A1		NTN4
RP11-122A3.2		MYO1B
PIWIL4		GRIN2D
MUC1		COL4A4
B3GALT5		ACP6
MAFB		ALDH3B1
TMEM64		CDKN2A
TEX14		PXDN
FRMD3		BMF
C9orf152		CCDC83
ADCY1		USP2
CXCL12		SCHIP1
AMOT		SLC6A16
KLHL13		C16orf45
TENM3		P2RY6
HEY2		CNN2
CDH18		FSD1
ATOH8		PLA2G10
HIST1H3G		NRP1
SCIN		ARHGAP30
CYP46A1		VEGFA
RLN1		IL23A
SGCG		THBS1
BIN2		SORCS2
PLEKHG4B		FHL3
JAK2		SCG2
CYP4B1		SEMA4B
RAMP1		SBK1
ADAMTS9		PLEKHG1
FREM2		LTBP2
ITIH2		STX1A
RET		PTGER2
KLK10		FBXO32
SFXN2		S100A6
NCAM2		DBN1
ID2		MGP
CLSTN2		SLC7A5
METTL7A		MFNG
BMP5		AKR1B10
PLIN5		SIM2
PDZD2		KLK6
ELOVL2		PCDH1
VEPH1		NAT8L
NECAB1		GJB3
PLEKHS1		FAM83A
CA8		PHLDB1
MGAT3		RDH16
AGR3		KIAA1199
SUSD2		PALLD
ATP6V1B1		GFPT2
PCP4		KLF7
SLC1A2		MATN3
CLEC7A		ITGB8
MPPED2		ELL2
NR5A2		CMTM8
SOCS2		ZFP36L1
ANXA6		CAPN2
KLHL4		ERRFI1
SEPP1		SLC29A4
COL21A1		RP11-553A10.1
HRASLS2		PYGL
SGK1		CERS1
SLC6A3		CTSH
PZP		C9orf169
KIT		CLDN9
IL1R1		LPCAT2
SOX6		STK38L
KCNJ8		HBEGF
RAMP3		OLFM2
KLK11		LTBP3
DIRAS2		TNFAIP3
A2ML1		NUAK1
CA2		NGEF
KLK12		PNMA2
NRG3		CCR1
PKHD1L1		COTL1
DIO1		FANK1
MAT1A		SOX9
		GALNT2
		NCCRP1
		KLF13
		PTK2B
		PDZD7
		GPC2
		VASN
		SFXN3
		SMAD3
		KCNF1
		CLIP2
		UACA
		GLIS3
		CEACAM5
		DSCAML1
		BRSK1
		NHS
		CLSTN3
		HCN4
		PLEKHA4
		FGFR1
		PCED1B
		HLA-DQB1
		PLEKHO1
		TIMP3
		RGL1
		LRRC4
		LDLRAD4
		IGF2BP1
		ECEL1
		RASSF2
		FAM214B
		IL18
		CD59
		PDLIM7
		TANC2
		IGFBP5
		ARAP3
		ITGA3
		SLC37A2
		S100A16
		FRY
		MEX3A
		BIK
		ZSWIM4
		CROT
		INPP4B
		S100A10
		AFAP1L2
		IL22RA1
		MFGE8
		P2RY2
		PCBP4
		CENPV
		SAMD4A
		SLC31A2
		DKFZP667F0711
		PRKCA
		HMGA1
		NFE2L3
		ZYX
		PLIN2
		LGALS1
		DUSP6
		QSOX1
		S100A11
		ALS2CL
		TRIM47
		TMEM63C
		VGLL1
		FSCN2
		CCDC40
		SLC7A11
		ARHGAP26
		FJX1
		PGM2L1
		ADORA1
		GPR56
		TMBIM1
		SOX4
		ABLIM1
		SCNN1B
		HPGD
		RASGRP1
		CAPN13
		FBXL2
		SCNN1G
		GRAMD1A
		ITGB1
		FABP6
		LYPD1
		SPOCD1
		APBB2
		DDIT4
		LPPR3
		SPTBN1
		C19orf26
		ICAM1
		BAIAP2L1
		B4GALT4
		FAT1
		CALHM3
		TIAM2
		ANXA2
		SLC9A7
		FNDC3B
		CCDC114
		FERMT1
		CRLF1
		TRIM29
		MEX3B
		SPTB
		SLC45A3
		FGD6
		MAF
		STAMBPL1
		ZSCAN2
		ZFHX2
		CIB1
		TMPRSS6
		PIEZO1
		SLC2A12
		ETS2
		B4GALT1
		LFNG
		GRB10
		ABCA1
		LRRC8C
		KIF3C
		TMSB10
		PITPNM1
		ANKRD13B
		PPARG
		MAPRE3
		HOMER3
		ORAI2
		KIAA1462
		C1orf106
		PPP1R14B
		KCTD11
		F2R
		FOXO1
		EDN2
		PTPRK
		LRRN2
		GALNT10
		CORO1A
		SHC4
		CLTB
		TUBB2A
		KAL1
		S100A14
		PROSER2
		SERPINA3
		LIMD2
		SPNS2
		EMP3
		CEACAM19
		ABCG1
		GPR157
		VSIG10L
		FAM89B
		RHOF
		RHOBTB2
		FAM174B
		SERPINB8
		CD151
		FLNA
		B3GNT3
		LDB3
		TP53I3
		ITGB2
		IL11
		TRIM16
		TRIM16L
		SPRED1
		IL4R
		KPNA7
		PKIA
		CA4
		MYO7A
		MTHFD1L
		ELK3
		TTYH3
		SLITRK6
		AC105020.1
		TTC9
		IDS
		LMBR1L
		ARHGEF18
		HN1
		TEAD2
		ZDHHC3
		STK10
		MPZL2
		SH3PXD2B
		CADM4
		DLL4
		CNKSR3
		STON2
		PDGFB
		TUBB6
		PLEKHG3
		IFNGR2
		NEDD9
		TES
		C8orf58
		CDC34
		LXN
		ETNK2
		MYO1E
		TIMP2
		PLEKHN1
		BOK
		ITGA5
		ACOT11
		CDK5R1
		WNT3
		ARHGAP29
		TRIO
		CBFA2T3
		LYPLA2
		GOLT1A
		CHAC1
		LIMK1
		TOX2
		SH2D3A
		PHLDA2
		FMNL2
		SLC4A7
		AK4
		C15orf65
		SLC44A3
		UBASH3B
		NR1D1
		CASK
		SH3KBP1
		ASNS
		MARCKSL1
		PDE9A
		PTK6
		GIPR
		MICAL2
		CISH
		DMBX1
		PFKP
		FHOD1
		NES
		ANO6
		DIRAS1
		CARD10
		HCN2
		MAFF
		ACTN1
		CPE
		PRNP
		SIPA1
		TFPI
		S100P
		BST2
		ALOXE3
		RNF223
		NUAK2
		CD163L1
		LYST
		TBC1D16
		NEBL
		OTUB2
		PLK3
		OCIAD2
		TIMP4
		FKBP7
		FN1
		PLOD3
		VAT1
		ZNF358
		ITGAV
		MSMB
		SHC2
		FIBCD1
		MLXIP
		PVRL4
		CAMKK1
		GABARAPL1
		SKIL
		MICAL1
		MFSD2A
		CAPN12
		NFKB2
		BTBD11
		UNC13D
		CDC14B
		POLD4
		CBS
		RNF122
		MAP4K4
		ADCY7
		S100A13
		TPST1
		SHB
		EXOSC7
		SEL1L3
		CCRN4L
		KRT16
		PLOD2
		SERPINH1
		PRKD1
		WDR66
		MACC1
		E2F5
		MST1R
		HSPG2
		TRNP1
		MYO10
		FCRLB
		DOCK5
		LMTK3
		HS6ST2
		WWC2
		DNAJC18
		FRMD6
		RMND5B
		NT5DC2
		FAM109A
		TCP11L2
		POMT2
		LYSMD4
		DHX32
		SH3BGRL3
		TPD52
		PTPRE
		FAM207A
		TP53INP2
		GOLGA7B
		RIN1
		METTL17
		SPECC1
		MFSD1
		ENC1
		SPSB1
		ACOX1
		RHOD
		MSI1
		RTKN
		MAST1
		SH3PXD2A
		SLC35F2
		C10orf12
		NPM3
		LDHA
		TMEM255B
		ZDHHC9
		NABP1
		ACTG1
		RPS17L
		PBXIP1
		MAPK13
		FAM227A
		PROCR
		KCNN4
		PC
		IFIT1
		S100A9
		FAM127A
		LPAR6
		RNF121
		PNP
		GMIP
		PGM1
		ZNF286A
		RCOR2
		DPCD
		MYADM
		PAM
		IGSF9B
		SLC12A8
		MUC5AC
		TSKU
		ULK1
		AMPD2
		TLDC1
		STAP2
		L3MBTL3
		LRP12
		KDM6B
		ACOX3
		GPR125
		SH3BP2
		GJB2
		IL18BP
		ZNF286B
		ASIC3

## Sheet: EMT-MET genes EZH2i responsive
MCF-7 Reversible genes in the EMT-MET system thar are responsive to EZH2i (F.2C)
Cluster I		Cluster II		Cluster III				Cluster I+II+III
SERPINE1		VGLL3		GJB5				SERPINE1
ZNF175		CRCT1		SERPINE2				ZNF175
PADI1		CLDN1		ZNF365				PADI1
KRT81		MMP13		PLEKHS1				KRT81
C8orf4		ANXA8L2		RGL1				C8orf4
TP63		FAT1		S100A9				TP63
ITGB6		CPNE4		GSTM2				ITGB6
CLDN1		TP63		TGM2				CLDN1
LOXL2		IVL		SNCG				LOXL2
IGFBP3		MARCKS		HPGD				IGFBP3
PID1		TRIM31		KAL1				PID1
ADAMTS6		SERPINE1		SLC39A2				ADAMTS6
MMP13		PZP		LRP12				MMP13
IGF2		TRIB2		GABBR2				IGF2
KCNMA1		GABRP		ST3GAL1				KCNMA1
FPR3		CYP24A1		C8orf4				FPR3
DIO2		HMGA2		DHRS2				DIO2
CYP24A1		C1orf116		KCNMA1				CYP24A1
PTPRB		PTPRB		AQP3				PTPRB
SPOCK1		EPHB6		VGLL1				SPOCK1
SEMA7A		CEACAM6		HS6ST2				SEMA7A
ANGPTL4		PADI1		UPP1				ANGPTL4
PADI2		ATG9B		LXN				PADI2
GJB4		GJA1		UBASH3B				GJB4
LIPG		FPR3		STRA6				LIPG
AKAP12		GSTM1		KRT81				AKAP12
GSTM1		KRT6A		FBXO32				GSTM1
CALB2		CDC42EP3		QPCT				CALB2
VGLL3		LIPG		DAPP1				VGLL3
S100A3		ALDH1A3		TGFBI				S100A3
RAI14		ZNF175		RAET1L				RAI14
DHRS3		OR51E1		BTBD11				DHRS3
MARCKS		TMEM40		SLC2A12				MARCKS
SERPINE2		JPH2		TNFAIP2				SERPINE2
ADAMTS15		PLA2G2F		EMR2				ADAMTS15
C15orf48		C1orf95		CD109				C15orf48
ZNF365		DIO2		LOXL2				ZNF365
COL4A6		PADI2		GALNT18				COL4A6
AHNAK2		AKR1B10		TSKU				AHNAK2
C1orf95		SERPINB5		SLITRK6				C1orf95
GJA1		RAI14		ALS2CL				GJA1
IVL		PID1		FAM13A				IVL
MRC2		CST6		CRYBG3				MRC2
KIAA1549L		GJB4		ARID5A				KIAA1549L
EPHB6		ABCA4		CST1				EPHB6
CEACAM1		MAP7D2		TMBIM1				CEACAM1
CPNE4		ACHE		TNS4				CPNE4
ANXA8L2		PHLDB2		C17orf72				ANXA8L2
S100A2		LOX		TP53INP2				S100A2
PALD1		ADORA1		KLK6				PALD1
HMGA2		DNER		DNAH5				HMGA2
PTGES		DHRS3		HEY1				PTGES
FAM131B		IGFBP3		C15orf48				FAM131B
SERPINB5		PADI3		SEMA7A				SERPINB5
KRT6A		CEACAM1		UPK1A				KRT6A
KRT86		SLC37A2		CAPN13				KRT86
FSTL3		GPR78		COL4A6				FSTL3
TM4SF19		RIPK4		GSTM4				TM4SF19
OR51E1		FGD5		BHLHE40				OR51E1
AQP3		TIMP3		SCNN1G				AQP3
ATG9B		MAF		SCNN1B				ATG9B
LAMC2		CEACAM5		TMEM45A				LAMC2
TNFRSF21		CDRT1		N4BP3				TNFRSF21
SEC14L2		FHL2		NDRG4				SEC14L2
C1orf116		KIAA1549L		TMPRSS4				C1orf116
CDKN2B		NTN4		AHNAK2				CDKN2B
LOX		KIAA1199		QSOX1				LOX
PMEPA1		SOX9		ANGPTL4				PMEPA1
ITGA2		SEMA5B		SLC28A1				ITGA2
DIO3		KRT13		TTC9				DIO3
NR2F1		SPRY4		DSCAML1				NR2F1
PTHLH		TNIK		GPR115				PTHLH
TRIB2		SMPD3		MUC5AC				TRIB2
ALDH1A3		EPAS1		PALD1				ALDH1A3
BMP1		NR2F1		SEC14L2				BMP1
GABRP		HDX		SGCG				GABRP
PLA2G2F		SPOCK1		NAV2				PLA2G2F
AREG		SPNS2		PTK6				AREG
COL4A5				SH3PXD2A				COL4A5
GAL				NABP1				GAL
MYEOV				KRT16				MYEOV
ACHE				B3GNT3				ACHE
GPR87				RASGRP1				GPR87
TUBB3				FAM83A				TUBB3
CMTM3				IGF2				CMTM3
SMOX				EDN2				SMOX
TMEM45B				PTGES				TMEM45B
LIF				P2RY2				LIF
EMR2				FNDC3B				EMR2
EPAS1				F2R				EPAS1
LAMB3				MALL				LAMB3
GJB5				ITGB6				GJB5
PHLDB2				DSC2				PHLDB2
NOVA2				ETV4				NOVA2
TMEM40				KRT7				TMEM40
MAP1B				AREG				MAP1B
FSCN1				TNFRSF21				FSCN1
COL5A1				CD163L1				COL5A1
CAMK1D				FN1				CAMK1D
FAM13A				SPTLC3				FAM13A
DAPP1				FERMT1				DAPP1
DNER				LRP1				DNER
FHOD3				ITPR1				FHOD3
TNS4				TMEM63C				TNS4
SPRY4				RP11-553A10.1				SPRY4
MALL				EGFR				MALL
TNIK				SRGAP3				TNIK
ITPR1				FAM174B				ITPR1
ADAMTS7				COTL1				ADAMTS7
TMPRSS4				ITGA2				TMPRSS4
SYT13				TMEM45B				SYT13
RND1				CREG2				RND1
IQCJ-SCHIP1				LTBP2				IQCJ-SCHIP1
F3				NRP2				F3
CDC42EP3				HSPG2				CDC42EP3
TMEM45A				ABCA1				TMEM45A
FHL2				MRC2				FHL2
FURIN				B4GALT4				FURIN
TUBA4A				SPOCD1				TUBA4A
RIPK4				CYP4B1				RIPK4
CORO2B				TUBB3				CORO2B
ADM				PXDN				ADM
CD109				NHS				CD109
BHLHE40				SLC7A5				BHLHE40
RAET1G				S100P				RAET1G
DSC2				MYEOV				DSC2
LARP6				ADAM19				LARP6
GALNT18				ETV5				GALNT18
SDCBP2				ADAMTS7				SDCBP2
EPHB2				RNF223				EPHB2
ASPHD2				RAET1G				ASPHD2
CREG2				FHOD3				CREG2
LY6D				ARHGAP26				LY6D
TUBA1A				CTSH				TUBA1A
SOX8				ABCG1				SOX8
SH3GL3				LRRN2				SH3GL3
GPR115				FURIN				GPR115
FBLIM1				SH3GL3				FBLIM1
TMC7				VEGFA				TMC7
ST3GAL1				LAMB3				ST3GAL1
ARID5A				FSCN1				ARID5A
GSTM4				TMEM139				GSTM4
PLEK2				SDCBP2				PLEK2
GSTM2				L3MBTL3				GSTM2
CEACAM6				FAT4				CEACAM6
TGFB1				ARHGAP30				TGFB1
HEY1				CCDC40				HEY1
FYN				ALDH3B1				FYN
THEG				SYT12				THEG
RIMS4				STON2				RIMS4
LRP1				TCP11L2				LRP1
NDRG4				CSGALNACT1				NDRG4
BCAR3				MPZL2				BCAR3
EGFR				DOCK3				EGFR
NTN4				ACOT11				NTN4
PXDN				F3				PXDN
CNN2				HCN4				CNN2
ARHGAP30				PLK3				ARHGAP30
VEGFA				FCRLB				VEGFA
SORCS2				ALDH3B2				SORCS2
SEMA4B				FMNL2				SEMA4B
SBK1				B4GALT1				SBK1
PLEKHG1				CLIP2				PLEKHG1
LTBP2				PTK2B				LTBP2
STX1A				TIMP2				STX1A
S100A6				PMEPA1				S100A6
DBN1				PPARG				DBN1
SLC7A5				RND1				SLC7A5
AKR1B10				PNMA2				AKR1B10
KLK6				LAMC2				KLK6
PCDH1				KLF7				PCDH1
NAT8L				PFKFB3				NAT8L
GJB3				RAB26				GJB3
FAM83A				ADCY7				FAM83A
PHLDB1				ADM				PHLDB1
KIAA1199				FSTL4				KIAA1199
ITGB8				AK4				ITGB8
ELL2				SLC45A3				ELL2
CAPN2				PLIN1				CAPN2
SLC29A4				ZFP36L1				SLC29A4
RP11-553A10.1				TMC7				RP11-553A10.1
PYGL				TUBA4A				PYGL
LPCAT2				DOCK4				LPCAT2
STK38L				RHOBTB2				STK38L
OLFM2				KLF13				OLFM2
NUAK1				PLEKHN1				NUAK1
PNMA2				PLEKHG1				PNMA2
COTL1				PVRL4				COTL1
SOX9				PITPNM1				SOX9
GALNT2				FSTL3				GALNT2
KLF13				LIMD2				KLF13
PTK2B				ZFHX2				PTK2B
VASN				PRKD1				VASN
CLIP2				SLC29A4				CLIP2
CEACAM5				FYN				CEACAM5
NHS				TRIM16				NHS
HCN4				PDZD7				HCN4
FGFR1				IQCJ-SCHIP1				FGFR1
TIMP3				LYST				TIMP3
FAM214B				OLFM2				FAM214B
CD59				HLA-DQB1				CD59
PDLIM7				PYGL				PDLIM7
ITGA3								ITGA3
SLC37A2								SLC37A2
S100A16								S100A16
S100A10								S100A10
P2RY2								P2RY2
PCBP4								PCBP4
PRKCA								PRKCA
ZYX								ZYX
PLIN2								PLIN2
LGALS1								LGALS1
DUSP6								DUSP6
QSOX1								QSOX1
S100A11								S100A11
ALS2CL								ALS2CL
TMEM63C								TMEM63C
FJX1								FJX1
GPR56								GPR56
TMBIM1								TMBIM1
HPGD								HPGD
ITGB1								ITGB1
SPOCD1								SPOCD1
DDIT4								DDIT4
SPTBN1								SPTBN1
BAIAP2L1								BAIAP2L1
B4GALT4								B4GALT4
FAT1								FAT1
TIAM2								TIAM2
ANXA2								ANXA2
SLC9A7								SLC9A7
FNDC3B								FNDC3B
FERMT1								FERMT1
CRLF1								CRLF1
TRIM29								TRIM29
SLC45A3								SLC45A3
MAF								MAF
PIEZO1								PIEZO1
SLC2A12								SLC2A12
ETS2								ETS2
B4GALT1								B4GALT1
GRB10								GRB10
ABCA1								ABCA1
LRRC8C								LRRC8C
KIF3C								KIF3C
TMSB10								TMSB10
PITPNM1								PITPNM1
MAPRE3								MAPRE3
HOMER3								HOMER3
C1orf106								C1orf106
PPP1R14B								PPP1R14B
KCTD11								KCTD11
F2R								F2R
LRRN2								LRRN2
CLTB								CLTB
TUBB2A								TUBB2A
KAL1								KAL1
S100A14								S100A14
LIMD2								LIMD2
SPNS2								SPNS2
ABCG1								ABCG1
GPR157								GPR157
FAM89B								FAM89B
RHOF								RHOF
RHOBTB2								RHOBTB2
CD151								CD151
B3GNT3								B3GNT3
TP53I3								TP53I3
IL11								IL11
IL4R								IL4R
KPNA7								KPNA7
PKIA								PKIA
MYO7A								MYO7A
ELK3								ELK3
TTYH3								TTYH3
SLITRK6								SLITRK6
AC105020.1								AC105020.1
TTC9								TTC9
ARHGEF18								ARHGEF18
ZDHHC3								ZDHHC3
STK10								STK10
MPZL2								MPZL2
SH3PXD2B								SH3PXD2B
CADM4								CADM4
STON2								STON2
PDGFB								PDGFB
TUBB6								TUBB6
PLEKHG3								PLEKHG3
TES								TES
TIMP2								TIMP2
PLEKHN1								PLEKHN1
BOK								BOK
ITGA5								ITGA5
ACOT11								ACOT11
ARHGAP29								ARHGAP29
LYPLA2								LYPLA2
SH2D3A								SH2D3A
PHLDA2								PHLDA2
FMNL2								FMNL2
SLC4A7								SLC4A7
AK4								AK4
SLC44A3								SLC44A3
UBASH3B								UBASH3B
CASK								CASK
SH3KBP1								SH3KBP1
MARCKSL1								MARCKSL1
PDE9A								PDE9A
GIPR								GIPR
NES								NES
ACTN1								ACTN1
CPE								CPE
PRNP								PRNP
S100P								S100P
ALOXE3								ALOXE3
RNF223								RNF223
LYST								LYST
PLK3								PLK3
OCIAD2								OCIAD2
FN1								FN1
PLOD3								PLOD3
VAT1								VAT1
ITGAV								ITGAV
SHC2								SHC2
FIBCD1								FIBCD1
MLXIP								MLXIP
PVRL4								PVRL4
MICAL1								MICAL1
BTBD11								BTBD11
UNC13D								UNC13D
MAP4K4								MAP4K4
ADCY7								ADCY7
TPST1								TPST1
SHB								SHB
KRT16								KRT16
PLOD2								PLOD2
SERPINH1								SERPINH1
MACC1								MACC1
TRNP1								TRNP1
MYO10								MYO10
LMTK3								LMTK3
HS6ST2								HS6ST2
FRMD6								FRMD6
FAM109A								FAM109A
SH3BGRL3								SH3BGRL3
TP53INP2								TP53INP2
RIN1								RIN1
MFSD1								MFSD1
ENC1								ENC1
SPSB1								SPSB1
RTKN								RTKN
MAST1								MAST1
SH3PXD2A								SH3PXD2A
LDHA								LDHA
NABP1								NABP1
PROCR								PROCR
KCNN4								KCNN4
S100A9								S100A9
FAM127A								FAM127A
MYADM								MYADM
PAM								PAM
TSKU								TSKU
AMPD2								AMPD2
TLDC1								TLDC1
LRP12								LRP12
KDM6B								KDM6B
SH3BP2								SH3BP2
GJB2								GJB2
LSS								LSS
MVK								MVK
HMGCS1								HMGCS1
FGFR3								FGFR3
CD82								CD82
IDI1								IDI1
AC119673.1								AC119673.1
SLC7A8								SLC7A8
KRT13								KRT13
								CRCT1
								TRIM31
								PZP
								JPH2
								CST6
								ABCA4
								MAP7D2
								ADORA1
								PADI3
								GPR78
								FGD5
								CDRT1
								SEMA5B
								SMPD3
								HDX
								PLEKHS1
								RGL1
								TGM2
								SNCG
								SLC39A2
								GABBR2
								DHRS2
								VGLL1
								UPP1
								LXN
								STRA6
								FBXO32
								QPCT
								TGFBI
								RAET1L
								TNFAIP2
								CRYBG3
								CST1
								C17orf72
								DNAH5
								UPK1A
								CAPN13
								SCNN1G
								SCNN1B
								N4BP3
								SLC28A1
								DSCAML1
								MUC5AC
								SGCG
								NAV2
								PTK6
								RASGRP1
								EDN2
								ETV4
								KRT7
								CD163L1
								SPTLC3
								SRGAP3
								FAM174B
								NRP2
								HSPG2
								CYP4B1
								ADAM19
								ETV5
								ARHGAP26
								CTSH
								TMEM139
								L3MBTL3
								FAT4
								CCDC40
								ALDH3B1
								SYT12
								TCP11L2
								CSGALNACT1
								DOCK3
								FCRLB
								ALDH3B2
								PPARG
								KLF7
								PFKFB3
								RAB26
								FSTL4
								PLIN1
								ZFP36L1
								DOCK4
								ZFHX2
								PRKD1
								TRIM16
								PDZD7
								HLA-DQB1

## Sheet: Cluster I+II+III EMT genes
Genes from the Cluster I+II+III that are classified as EMT (F.2D)
ITGB1
SERPINE2
LRP1
SERPINE1
PLOD3
PLOD2
LAMC2
AREG
PTHLH
FSTL3
LOXL2
GJA1
LGALS1
SERPINH1
TIMP3
PMEPA1
SPOCK1
QSOX1
CD59
ITGAV
SGCG
TGM2
TGFB1
IGFBP3
ITGA2
FN1
VEGFA
BMP1
LOX
COL5A1
TGFBI
ITGA5
CRLF1
